# Supplementary material for: PPI‐Induced Changes in Plasma Metabolite Levels Influence Total Hip Bone Mineral Density in a UK Cohort
Source: J Bone Miner Res. 2022 Dec 30;38(2):326–34. doi: 10.1002/jbmr.4754 (PMC10108201; doi:10.1002/jbmr.4754)
Supplement: Supplementary file 2 — Table S1. Microbial taxa associated with PPI. Table S2. Microbial metabolic pathways associated with PPI. Table S3. Microbial gene families associated with PPI. Table S4. Taxonomy information for the genes associated with PPI. Table S5. Plasma metabolites associated with PPI. Table S6. Plasma metabolites associated with PPI use and hip BMD. Table S7. Sensitivity analyses of plasma metabolites associated with PPI use and hip BMD. Table S8. Results for the mediation analysis. Table S9. Sensitivity analysis showing the association results for microbial taxa associated with PPI after adding antibiotic use as a covariate. Table S10. Plasma metabolites associated with PPI use and hip BMD using runday minimum imputed data. [file JBMR-38-326-s001.xlsx]

## Sheet: Title page
Supplementary Tables for:
PPI-induced changes in plasma metabolite levels influence total hip bone mineral density in a UK cohort
Zhang et al.

## Sheet: S1 Microbial taxa and PPI
Supplementary Table 1. Microbial taxa associated with PPI. For each significant associations (FDR < 5%), the table reports the taxa, the number of individuals used in the association study (N), and the association study results as effect size (Beta), standard error (SE), and p-value (P). Ns: not significant
Taxon	N	Beta	SE	p value
Micrococcales order
Micrococcaceae family	329	0.492201	0.141258	0.000561323
Rothia genus	326	0.492397	0.141607	0.000576726
Rothia mucilaginosa	287	0.503822	0.146652	0.000680799
Lactobacillales order
Streptococcaceae family	783	0.557743	0.0971051	1.33428e-08
Streptococcus genus	780	0.566196	0.0992937	1.68352e-08
Streptococcus parasanguinis	697	0.691675	0.0986922	5.75431e-12
Streptococcus salivarius	740	0.746365	0.0981328	8.69962e-14
Clostridiales order
Eubacteriaceae family				ns
Eubacterium genus				ns
Eubacterium sp. OM08-24	106	1.24599	0.295621	9.68953e-05
Ruminococcaceae family				ns
Gemmiger genus	737	-0.367342	0.106605	0.000602577
Gemmiger formicilis	737	-0.366079	0.106606	0.000629169

## Sheet: S2 Sensitivity taxa and PPI
Supplementary Table 9. Sensitivity analysis showing the association results for microbial taxa associated with PPI after adding antibiotic use as a covariate. The table reports the taxa, the number of individuals used in the association study (N), and the association study results as effect size (Beta), standard error (SE), and p-value (P).
Taxon	N	Beta	SE	p value
Micrococcales order
Micrococcaceae family	329	0.49	0.14	0.000574
Rothia genus	326	0.49	0.14	0.00059
Rothia mucilaginosa	287	0.51	0.15	0.000668
Lactobacillales order
Streptococcaceae family	783	0.56	0.1	1.3e-08
Streptococcus genus	780	0.57	0.1	1.64e-08
Streptococcus parasanguinis	697	0.69	0.1	6.55e-12
Streptococcus salivarius	740	0.74	0.1	1.18e-13
Clostridiales order
Eubacteriaceae family
Eubacterium genus
Eubacterium sp. OM08-24	106	1.26	0.29	8.26e-05
Ruminococcaceae family
Gemmiger genus	737	-0.37	0.11	0.000608
Gemmiger formicilis	737	-0.37	0.11	0.000635

## Sheet: S3 Microbial pathways and PPI
Supplementary Table 2. Microbial metabolic pathways associated with PPI. For each significant associations (FDR < 5%), the table reports the microbial metabolic pathway, the number of individuals used in the association study (N), and the association study results as effect size (Beta), standard error (SE), and p-value (P). Reported pathways’ codes are from MetaCyc (Caspi et al., 2018)
MetaCyc Microbial Metabolic Pathway	N	beta	SE	p value
TRNA-CHARGING-PWY: tRNA charging	802	-0.501618	0.0975771	3.44862e-07
PWY-6612: superpathway of tetrahydrofolate biosynthesis	716	0.50328	0.103861	1.55223e-06
POLYISOPRENSYN-PWY: polyisoprenoid biosynthesis (E. coli)	796	0.457057	0.0997534	5.35728e-06
PEPTIDOGLYCANSYN-PWY: peptidoglycan biosynthesis I (meso-diaminopimelate containing)	799	-0.454137	0.099511	5.83198e-06
FOLSYN-PWY: superpathway of tetrahydrofolate biosynthesis and salvage	720	0.458714	0.10306	9.92779e-06
PYRIDNUCSAL-PWY: NAD salvage pathway I	730	0.451282	0.101744	1.0621e-05
PWY-6387: UDP-N-acetylmuramoyl-pentapeptide biosynthesis I (meso-diaminopimelate containing)	799	-0.439209	0.0997265	1.20924e-05
PWY-6700: queuosine biosynthesis	800	-0.439	0.100021	1.29294e-05
PWY-3841: folate transformations II	803	-0.437765	0.0999881	1.35846e-05
HEME-BIOSYNTHESIS-II: heme biosynthesis I (aerobic)	714	0.451333	0.103446	1.47449e-05
PWY-6859: all-trans-farnesol biosynthesis	792	0.437483	0.100547	1.53444e-05
PWY-6385: peptidoglycan biosynthesis III (mycobacteria)	798	-0.43196	0.100549	1.95708e-05
PWY-7219: adenosine ribonucleotides de novo biosynthesis	798	-0.428133	0.0996782	1.96491e-05
PWY-5686: UMP biosynthesis	800	-0.426796	0.0997747	2.11948e-05
PWY-4041: gamma;glutamyl cycle	793	0.430493	0.101596	2.53003e-05
HEMESYN2-PWY: heme biosynthesis II (anaerobic)	767	0.426372	0.102134	3.33061e-05
PWY-5173: superpathway of acetyl-CoA biosynthesis	638	0.446391	0.107342	3.6539e-05
PWY-6386: UDP-N-acetylmuramoyl-pentapeptide biosynthesis II (lysine-containing)	798	-0.413291	0.100236	4.13418e-05
ARGSYN-PWY: L-arginine biosynthesis I (via L-ornithine)	801	-0.411767	0.101102	5.11038e-05
METHGLYUT-PWY: superpathway of methylglyoxal degradation	739	0.422283	0.1041	5.52102e-05
PWY-2941: L-lysine biosynthesis II	803	0.398895	0.0987107	5.83662e-05
PWY-7400: L-arginine biosynthesis IV (archaebacteria)	801	-0.407888	0.101185	6.08559e-05
PWY-5910: superpathway of geranylgeranyldiphosphate biosynthesis I (via mevalonate)	326	0.539246	0.13398	7.12279e-05
PWY-5097: L-lysine biosynthesis VI	801	-0.394263	0.0989579	7.40648e-05
PWY-7221: guanosine ribonucleotides de novo biosynthesis	799	-0.394139	0.100281	9.23816e-05
ARGSYNBSUB-PWY: L-arginine biosynthesis II (acetyl cycle)	802	-0.393728	0.101362	0.000111117
PWY-6122: 5-aminoimidazole ribonucleotide biosynthesis II	799	-0.389	0.100575	0.000118849
PWY-6277: superpathway of 5-aminoimidazole ribonucleotide biosynthesis	799	-0.389	0.100575	0.000118849
PWY-724: superpathway of L-lysine, L-threonine and L-methionine biosynthesis II	803	-0.380836	0.0997907	0.000145929
PWY-6901: superpathway of glucose and xylose degradation	802	0.381852	0.100653	0.000159673
PWY-6609: adenine and adenosine salvage III	800	-0.359342	0.0970823	0.000229371
PWY-6121: 5-aminoimidazole ribonucleotide biosynthesis I	801	-0.370782	0.100978	0.000256839
ARGORNPROST-PWY: arginine, ornithine and proline interconversion	700	0.419245	0.114136	0.000258199
PWY-5863: superpathway of phylloquinol biosynthesis	674	0.366038	0.102153	0.000364119
GLUTORN-PWY: L-ornithine biosynthesis	800	-0.358844	0.10225	0.000474264
GLYCOLYSIS-E-D: superpathway of glycolysis and Entner-Doudoroff	795	0.354689	0.101186	0.000481835
PWY-7388: octanoyl-[acyl-carrier protein] biosynthesis (mitochondria, yeast)	796	0.355299	0.101477	0.000489114
PWY-5791: 1,4-dihydroxy-2-naphthoate biosynthesis II (plants)	675	0.359686	0.102746	0.000494871
PWY-5837: 1,4-dihydroxy-2-naphthoate biosynthesis I	675	0.359686	0.102746	0.000494871
PWY-922: mevalonate pathway I	326	0.46561	0.134233	0.000594671
FASYN-INITIAL-PWY: superpathway of fatty acid biosynthesis initiation (E. coli)	798	0.348424	0.101565	0.000633645
PWY-7357: thiamin formation from pyrithiamine and oxythiamine (yeast)	798	-0.34435	0.100785	0.000666207
ARO-PWY: chorismate biosynthesis I	801	-0.343697	0.101171	0.000714912
FUC-RHAMCAT-PWY: superpathway of fucose and rhamnose degradation	785	0.338229	0.0995546	0.000715176
PWY-5861: superpathway of demethylmenaquinol-8 biosynthesis	676	0.350652	0.103156	0.000715926
PWYG-321: mycolate biosynthesis	797	0.341757	0.101281	0.000776007
COBALSYN-PWY: adenosylcobalamin salvage from cobinamide I	800	-0.343834	0.102033	0.000788651
PWY-7664: oleate biosynthesis IV (anaerobic)	798	0.342346	0.101726	0.000801295
PWY-5083: NAD/NADH phosphorylation and dephosphorylation	747	0.338975	0.101526	0.000883689
PWY-5840: superpathway of menaquinol-7 biosynthesis	657	0.34759	0.10417	0.000895938
PWY-5897: superpathway of menaquinol-11 biosynthesis	678	0.340382	0.102242	0.000918716
PWY-5898: superpathway of menaquinol-12 biosynthesis	678	0.340382	0.102242	0.000918716
PWY-5899: superpathway of menaquinol-13 biosynthesis	678	0.340382	0.102242	0.000918716
1CMET2-PWY: N10-formyl-tetrahydrofolate biosynthesis	803	-0.337586	0.101776	0.000952033
FASYN-ELONG-PWY: fatty acid elongation -- saturated	798	0.335702	0.101777	0.00101584
PWY-5838: superpathway of menaquinol-8 biosynthesis I	677	0.336044	0.102372	0.00108212
PWY-6531: mannitol cycle	731	0.338837	0.103337	0.00109239
PENTOSE-P-PWY: pentose phosphate pathway	798	0.325293	0.0997274	0.00115438
PWY0-1297: superpathway of purine deoxyribonucleosides degradation	795	0.327435	0.100413	0.00115833
PWY-5971: palmitate biosynthesis II (bacteria and plants)	660	0.356277	0.110047	0.0012682
PWY4FS-7: phosphatidylglycerol biosynthesis I (plastidic)	803	0.318218	0.0989783	0.00135689
PWY4FS-8: phosphatidylglycerol biosynthesis II (non-plastidic)	803	0.318155	0.0989792	0.00135998
CALVIN-PWY: Calvin-Benson-Bassham cycle	799	-0.324714	0.101386	0.00141562
PWY-5989: stearate biosynthesis II (bacteria and plants)	801	0.32643	0.102153	0.00145106
PWY-6282: palmitoleate biosynthesis I (from (5Z)-dodec-5-enoate)	797	0.325543	0.102074	0.00148256
PWY-6519: 8-amino-7-oxononanoate biosynthesis I	796	0.3277	0.102895	0.00150549
PWY66-409: superpathway of purine nucleotide salvage	787	0.319257	0.10097	0.00162803
COA-PWY-1: coenzyme A biosynthesis II (mammalian)	802	-0.320706	0.101433	0.0016287
PWY0-862: (5Z)-dodec-5-enoate biosynthesis	797	0.321382	0.102008	0.00169099
PWY-2942: L-lysine biosynthesis III	801	-0.314624	0.100761	0.00185958
PWY-5920: superpathway of heme biosynthesis from glycine	404	0.406108	0.129687	0.001868
PWY-6163: chorismate biosynthesis from 3-dehydroquinate	803	-0.315547	0.101542	0.00195409
BIOTIN-BIOSYNTHESIS-PWY: biotin biosynthesis I	796	0.316538	0.10293	0.00217553
COMPLETE-ARO-PWY: superpathway of aromatic amino acid biosynthesis	801	-0.311639	0.101602	0.00223435
PWY-6165: chorismate biosynthesis II (archaea)	225	0.575015	0.189169	0.0026565
P23-PWY: reductive TCA cycle I	420	0.372342	0.124414	0.0029302
PWY-6590: superpathway of Clostridium acetobutylicum acidogenic fermentation	797	-0.296929	0.10058	0.00324922
CENTFERM-PWY: pyruvate fermentation to butanoate	796	-0.295805	0.100393	0.0033094
PWY-5862: superpathway of demethylmenaquinol-9 biosynthesis	607	0.315449	0.107062	0.00334001
PWY66-400: glycolysis VI (metazoan)	803	0.297652	0.101651	0.00350662
P125-PWY: superpathway of (R,R)-butanediol biosynthesis	517	0.332386	0.114184	0.00376194
PWY-5918: superpathay of heme biosynthesis from glutamate	593	0.327778	0.11446	0.00433707
PWY-7383: anaerobic energy metabolism (invertebrates, cytosol)	799	-0.284378	0.099676	0.00444411
PWY-7117: C4 photosynthetic carbon assimilation cycle, PEPCK type	788	0.29142	0.102237	0.00448071
PWY-6737: starch degradation V	802	-0.286701	0.101028	0.00465789
PWY-5667: CDP-diacylglycerol biosynthesis I	803	-0.28732	0.102047	0.00499026
PWY0-1319: CDP-diacylglycerol biosynthesis II	803	-0.28711	0.102037	0.0050177
PHOSLIPSYN-PWY: superpathway of phospholipid biosynthesis I (bacteria)	803	0.28071	0.100564	0.00537459
PWY-6803: phosphatidylcholine acyl editing	580	0.306442	0.110791	0.00585835
PWY-5188: tetrapyrrole biosynthesis I (from glutamate)	799	-0.282574	0.102584	0.00601205
GALACTARDEG-PWY: D-galactarate degradation I	684	0.292547	0.106171	0.00601942
GLUCARGALACTSUPER-PWY: superpathway of D-glucarate and D-galactarate degradation	684	0.292547	0.106171	0.00601942
PWY-5913: TCA cycle VI (obligate autotrophs)	787	0.277258	0.101935	0.00667446
PWY-5845: superpathway of menaquinol-9 biosynthesis	609	0.289365	0.106828	0.00694747
PWY-5136: fatty acid &beta;-oxidation II (peroxisome)	749	0.277793	0.102741	0.00701368
PWY-7234: inosine-5'-phosphate biosynthesis III	798	0.273654	0.102277	0.00761325
PWY0-1296: purine ribonucleosides degradation	802	-0.268815	0.100624	0.00770657
PWY-1042: glycolysis IV (plant cytosol)	799	-0.272965	0.102578	0.00795064
PWY-5941: glycogen degradation II (eukaryotic)	751	0.273372	0.102727	0.00795516
NAD-BIOSYNTHESIS-II: NAD salvage pathway II	760	0.270461	0.101989	0.00817354
METH-ACETATE-PWY: methanogenesis from acetate	793	-0.269949	0.101946	0.00826002
PWY-7385: 1,3-propanediol biosynthesis (engineered)	435	0.335404	0.126588	0.00835713
PWY-5723: Rubisco shunt	559	0.299822	0.11367	0.00858439
P441-PWY: superpathway of N-acetylneuraminate degradation	795	0.272389	0.103818	0.00886588
FAO-PWY: fatty acid &beta;-oxidation I	749	0.267685	0.102845	0.00943299
PWY0-845: superpathway of pyridoxal 5'-phosphate biosynthesis and salvage	798	0.269585	0.103942	0.00967313
PWY-821: superpathway of sulfur amino acid biosynthesis (Saccharomyces cerevisiae)	632	0.288669	0.111269	0.00969909
PWY-6113: superpathway of mycolate biosynthesis	659	0.284312	0.111061	0.0106922
GLUCARDEG-PWY: D-glucarate degradation I	647	0.281738	0.110165	0.010777
PWY-241: C4 photosynthetic carbon assimilation cycle, NADP-ME type	792	0.262335	0.102781	0.0108876
PWY-1269: CMP-3-deoxy-D-manno-octulosonate biosynthesis I	799	0.249746	0.0996696	0.0124191
PWY-6471: peptidoglycan biosynthesis IV (Enterococcus faecium)	795	0.254296	0.101792	0.0126861
PWY-7282: 4-amino-2-methyl-5-phosphomethylpyrimidine biosynthesis (yeast)	800	0.259774	0.104232	0.0128958
PWY-6630: superpathway of L-tyrosine biosynthesis	504	0.301059	0.120938	0.0131229
COA-PWY: coenzyme A biosynthesis I	801	-0.25659	0.10325	0.0131574
OANTIGEN-PWY: O-antigen building blocks biosynthesis (E. coli)	803	-0.252591	0.101696	0.013204
PWY0-1415: superpathway of heme biosynthesis from uroporphyrinogen-III	541	0.290827	0.117308	0.0134771
PWY-5304: superpathway of sulfur oxidation (Acidianus ambivalens)	783	-0.250636	0.102583	0.0147774
PWY-4702: phytate degradation I	521	0.296961	0.122924	0.0160497
GALACT-GLUCUROCAT-PWY: superpathway of hexuronide and hexuronate degradation	795	0.243849	0.101271	0.0162764
PWY-6151: S-adenosyl-L-methionine cycle I	800	-0.244118	0.101398	0.0162904
RHAMCAT-PWY: L-rhamnose degradation I	803	0.243134	0.101114	0.0164202
GLUCONEO-PWY: gluconeogenesis I	803	0.246345	0.102472	0.0164436
PWY-5675: nitrate reduction V (assimilatory)	493	0.298887	0.124409	0.0166613
PWY-6317: galactose degradation I (Leloir pathway)	801	-0.241573	0.101428	0.0174659
PWY4LZ-257: superpathway of fermentation (Chlamydomonas reinhardtii)	693	0.250124	0.105508	0.0180317
PWY-7254: TCA cycle VII (acetate-producers)	497	0.285073	0.120487	0.0183695
PWY-7046: 4-coumarate degradation (anaerobic)	570	0.280689	0.118828	0.0185076
PWY-6629: superpathway of L-tryptophan biosynthesis	454	0.291006	0.123895	0.0192672
PWY-7237: myo-, chiro- and scillo-inositol degradation	759	-0.247788	0.105649	0.0192686
P161-PWY: acetylene degradation	696	0.247672	0.106108	0.0198746
PWY-621: sucrose degradation III (sucrose invertase)	799	0.235977	0.101174	0.0199319
PWY-4242: pantothenate and coenzyme A biosynthesis III	801	-0.238115	0.102477	0.0204004
PANTOSYN-PWY: pantothenate and coenzyme A biosynthesis I	803	-0.240935	0.103893	0.0206454
RIBOSYN2-PWY: flavin biosynthesis I (bacteria and plants)	800	-0.234558	0.101356	0.0209133
PWY-5088: L-glutamate degradation VIII (to propanoate)	156	0.491563	0.211161	0.0212847
PWY-5994: palmitate biosynthesis I (animals and fungi)	448	0.319654	0.138867	0.0218063
PANTO-PWY: phosphopantothenate biosynthesis I	802	-0.235767	0.103453	0.0229335
PWY66-422: D-galactose degradation V (Leloir pathway)	801	-0.230018	0.101451	0.023643
PWY-5100: pyruvate fermentation to acetate and lactate II	801	-0.228627	0.101304	0.0242911
HOMOSER-METSYN-PWY: L-methionine biosynthesis I	799	0.217551	0.102603	0.0342896
HISTSYN-PWY: L-histidine biosynthesis	802	-0.216737	0.102732	0.0351967
BRANCHED-CHAIN-AA-SYN-PWY: superpathway of branched amino acid biosynthesis	798	-0.215942	0.102862	0.036109
PWY-5103: L-isoleucine biosynthesis III	798	-0.214046	0.10321	0.0384183
PWY-6123: inosine-5'-phosphate biosynthesis I	803	-0.211719	0.102924	0.0400121
PWY-5464: superpathway of cytosolic glycolysis (plants), pyruvate dehydrogenase and TCA cycle	338	0.316733	0.153765	0.0401941
PWY-6527: stachyose degradation	801	-0.209386	0.102264	0.0409376
PWY-4722: creatinine degradation II	129	-0.464705	0.225065	0.0410475
HEXITOLDEGSUPER-PWY: superpathway of hexitol degradation (bacteria)	803	0.208966	0.102855	0.0425199
P461-PWY: hexitol fermentation to lactate, formate, ethanol and acetate	789	0.207661	0.102383	0.0428707
ASPASN-PWY: superpathway of L-aspartate and L-asparagine biosynthesis	800	0.204989	0.101346	0.0434423
PWY-6284: superpathway of unsaturated fatty acids biosynthesis (E. coli)	651	0.221881	0.110046	0.0441881

## Sheet: S4 Microbial gene and PPI
Supplementary Table 3. Microbial gene families associated with PPI. For each significant associations (FDR < 5%), the table reports the microbial gene family, the encoded protein, the taxa each gene family belong to, the number of individuals used in the association study (N), and the association study results as effect size (Beta), standard error (SE), and p-value (P). Gene names, encded protein…
Gene entry	Gene names	Encoded protein	Organism	N	Beta	SE	p value
R6PDY5	purN BN582_00044	Phosphoribosylglycinamide formyltransferase (EC 2.1.2.2) (5'-phosphoribosylglycinamide transformylase) (GAR transformylase) (GART)	Eubacterium sp. CAG:274	122	-0.398597	0.0415786	4.47233e-15
A0A2I1TTC0	CYK20_06025	Uncharacterized protein	Streptococcus parasanguinis	708	0.713376	0.100088	2.54398e-12
S9R462	purF L698_08280	Amidophosphoribosyltransferase (ATase) (EC 2.4.2.14) (Glutamine phosphoribosylpyrophosphate amidotransferase) (GPATase)	Streptococcus oralis subsp. tigurinus 2426	587	0.727135	0.105238	1.29486e-11
I1ZMJ8	degV Spaf_1288	DegV family protein	Streptococcus parasanguinis FW213	433	0.807054	0.116346	1.5162e-11
C0B5C7	COPCOM_00348	Uncharacterized protein	Coprococcus comes ATCC 27758	63	-0.841359	0.0872402	2.38395e-11
A0A3D2XPW9	DHW25_03865	Uncharacterized protein	Blautia sp.	46	-2.1372	0.189067	4.41066e-11
F3UMU1	HMPREF9389_0149	ABC superfamily ATP binding cassette transporter, ABC protein (EC 3.6.3.-)	Streptococcus sanguinis SK355	535	0.736185	0.109926	5.44792e-11
J9W3E6	LBUCD034_1994	Cobalt transport protein (EC 3.6.3.-)	Lactobacillus buchneri subsp. silagei CD034	448	0.754162	0.113461	9.11944e-11
F8LGT7	nodI SALIVB_0242	Nod factor export ATP-binding protein I (Nodulation ATP-binding protein I) (EC 3.6.3.-)	Streptococcus salivarius (strain CCHSS3)	490	0.739576	0.111567	9.30992e-11
Q8DQP9	spr0558	Uncharacterized protein	Streptococcus pneumoniae (strain ATCC BAA-255 / R6)	501	0.703394	0.10995	3.6725e-10
P0DB88	guaB impD SpyM3_1857	Inosine-5'-monophosphate dehydrogenase (IMP dehydrogenase) (IMPD) (IMPDH) (EC 1.1.1.205)	Streptococcus pyogenes serotype M3 (strain ATCC BAA-595 / MGAS315)	511	0.707312	0.111505	5.01476e-10
U5P563	grpE N597_07565	Protein GrpE (HSP-70 cofactor)	Streptococcus sp. I-P16	470	0.723712	0.113938	5.12459e-10
F8HEB7	Ssal_01477	Transcriptional regulator, TetR family domain protein	Streptococcus salivarius (strain 57.I)	398	0.773483	0.121646	5.7163e-10
P66421	rpsZ rpsN.1 rpsN1 SPy_0064 M5005_Spy0057	30S ribosomal protein S14 type Z (30S ribosomal protein S14-1)	Streptococcus pyogenes serotype M1	543	0.693714	0.110172	6.34075e-10
V8BHM6	HMPREF1195_00295	Uncharacterized protein	Streptococcus parasanguinis CC87K	652	0.635976	0.101634	7.12334e-10
Q8DQI3	upp spr0655	Uracil phosphoribosyltransferase (EC 2.4.2.9) (UMP pyrophosphorylase) (UPRTase)	Streptococcus pneumoniae (strain ATCC BAA-255 / R6)	488	0.70364	0.111946	7.40007e-10
T0TP33	HSISS2_1188	Phosphate transport ATP-binding protein PstB	Streptococcus sp. HSISS2	403	0.760967	0.121697	1.04562e-09
F8HDF9	Ssal_00123 Ssal_01068 Ssal_01217 Ssal_01551	Transposase-like protein	Streptococcus salivarius (strain 57.I)	590	0.675824	0.109259	1.192e-09
I1ZJ44	purE Spaf_0038	N5-carboxyaminoimidazole ribonucleotide mutase (N5-CAIR mutase) (EC 5.4.99.18) (5-(carboxyamino)imidazole ribonucleotide mutase)	Streptococcus parasanguinis FW213	620	0.648882	0.105113	1.23405e-09
F8LGG2	ahpF SALIVB_0100	NADH dehydrogenase (Alkyl hydroperoxide reductase) (EC 1.6.99.3)	Streptococcus salivarius (strain CCHSS3)	434	0.738509	0.119089	1.33011e-09
I1ZN92	mgtA Spaf_1547	Magnesium-transporting ATPase, P-type 1 (EC 7.2.2.14) (Mg(2+) transport ATPase, P-type 1)	Streptococcus parasanguinis FW213	493	0.685306	0.110886	1.37627e-09
A0A359YKA6	SPADD19_00472	Two-component response regulator VncR	Streptococcus parasanguinis	495	0.672916	0.109847	1.87005e-09
A8AUR6	fusA SGO_0206	Elongation factor G (EF-G)	Streptococcus gordonii (strain Challis / ATCC 35105 / BCRC 15272 / CH1 / DL1 / V288)	711	0.626286	0.102841	1.8795e-09
A0A2J6EA48	nrdF AZJ28_00225	Ribonucleoside-diphosphate reductase subunit beta (EC 1.17.4.1)	Streptococcus pneumoniae	458	0.714596	0.116784	2.0992e-09
J7SHX7	RSSL_02255	Uncharacterized protein	Streptococcus salivarius K12	686	0.633965	0.104556	2.243e-09
A4W4F3	leuS SSU98_2084	Leucine--tRNA ligase (EC 6.1.1.4) (Leucyl-tRNA synthetase) (LeuRS)	Streptococcus suis (strain 98HAH33)	694	0.619078	0.102478	2.50648e-09
I1ZMT9	Spaf_1387	Oxidoreductase, aldo/keto reductase family protein	Streptococcus parasanguinis FW213	452	0.690955	0.113818	2.72643e-09
A0A1C7CS96	HMPREF3219_0200223	UPF0056 membrane protein	Streptococcus salivarius	395	0.74762	0.12277	2.756e-09
E8JQK3	galU HMPREF0819_1273	UTP--glucose-1-phosphate uridylyltransferase (EC 2.7.7.9) (UDP-glucose pyrophosphorylase)	Streptococcus equinus ATCC 9812	390	0.753153	0.12401	3.15732e-09
I1ZL48	tdcF Spaf_0768	Endoribonuclease L-PSP	Streptococcus parasanguinis FW213	425	0.701313	0.117046	4.47831e-09
P59125	rpsE rs5 SMU_2009	30S ribosomal protein S5	Streptococcus mutans serotype c (strain ATCC 700610 / UA159)	639	0.63086	0.10634	4.91168e-09
A0A1C7C7U1	HMPREF3219_0201085	Na/Pi-cotransporter II-like protein	Streptococcus salivarius	398	0.730631	0.122002	4.93097e-09
Q04JH4	tpiA SPD_1404	Triosephosphate isomerase (TIM) (TPI) (EC 5.3.1.1) (Triose-phosphate isomerase)	Streptococcus pneumoniae serotype 2 (strain D39 / NCTC 7466)	461	0.678015	0.113942	5.37865e-09
E8KSU0	HMPREF9425_0172	Formate/nitrite transporter	Streptococcus vestibularis ATCC 49124	402	0.712368	0.119528	5.61441e-09
J7TG43	RSSL_01892	Uncharacterized protein	Streptococcus salivarius K12	460	0.697179	0.117404	5.74254e-09
A0A0F3HBA9	yhaI_3 yhaI_1 CQA85_03060 D8867_10370 DWZ07_03520 FHI56_10950 NCTC7366_00254	DUF805 domain-containing protein (Inner membrane protein YhaI) (Membrane protein)	Streptococcus salivarius	362	0.774688	0.129843	5.86254e-09
F0FCA4	ald HMPREF9388_0287	Alanine dehydrogenase (EC 1.4.1.1)	Streptococcus sanguinis SK353	454	0.688913	0.115993	5.88561e-09
Q9F0R4	rpsL SGO_0204	30S ribosomal protein S12	Streptococcus gordonii (strain Challis / ATCC 35105 / BCRC 15272 / CH1 / DL1 / V288)	670	0.621314	0.105526	6.22696e-09
A8AZ08	pyrG SGO_1748	CTP synthase (EC 6.3.4.2) (Cytidine 5'-triphosphate synthase) (Cytidine triphosphate synthetase) (CTP synthetase) (CTPS) (UTP--ammonia ligase)	Streptococcus gordonii (strain Challis / ATCC 35105 / BCRC 15272 / CH1 / DL1 / V288)	497	0.665194	0.112494	6.33436e-09
A0A0F3HJE0	CQA85_00270 D8867_02700 DWZ07_07115 FHI56_03215 GMC29_03405 NCTC7366_01826	Uncharacterized protein	Streptococcus salivarius	400	0.714374	0.120271	6.3364e-09
Q97SE6	gatA SP_0437	Glutamyl-tRNA(Gln) amidotransferase subunit A (Glu-ADT subunit A) (EC 6.3.5.7)	Streptococcus pneumoniae serotype 4 (strain ATCC BAA-334 / TIGR4)	615	0.628883	0.106728	6.39828e-09
Q04KG2	eno SPD_1012	Enolase (EC 4.2.1.11) (2-phospho-D-glycerate hydro-lyase) (2-phosphoglycerate dehydratase)	Streptococcus pneumoniae serotype 2 (strain D39 / NCTC 7466)	654	0.615681	0.104707	6.56948e-09
J7SIU1	RSSL_01318	ABC transporter ATP-binding protein	Streptococcus salivarius K12	469	0.69072	0.117095	7.07915e-09
A0A0A1DWM8	hmuV_3 A6J87_06745 CKU37_07100 CYK22_09505 DWV94_00070 DWZ07_06905 EAI94_01470 FBF48_01630 FHI56_03600 GMC21_01455 GMC22_07910 GMC28_05415 GMC29_03610 GMC47_01450 GMC48_02520 GMC65_08450 GMC67_05315 GMC68_03415 GMC70_07400 I6I02_00905 NCTC8618_04210	ABC transporter ATP-binding protein (ATP-binding cassette domain-containing protein) (FHA domain-containing protein) (EC 3.6.3.-)	Streptococcus salivarius	370	0.737922	0.124542	7.31741e-09
B1IA36	pgk SPH_0608	Phosphoglycerate kinase (EC 2.7.2.3)	Streptococcus pneumoniae (strain Hungary19A-6)	670	0.612074	0.104492	7.38838e-09
J9WA73	cbiO3 LBUCD034_1992	Cobalt transport system ATP-binding protein (EC 3.6.3.-)	Lactobacillus buchneri subsp. silagei CD034	429	0.684466	0.117204	1.05461e-08
J7SI72	RSSL_00351	Phosphatidylglycerophosphatase B (EC 3.1.3.27)	Streptococcus salivarius K12	383	0.700466	0.119701	1.05706e-08
R7BSZ4	glyQS BN674_00432	Glycine--tRNA ligase (EC 6.1.1.14) (Glycyl-tRNA synthetase) (GlyRS)	Firmicutes bacterium CAG:475	36	-1.82811	0.19634	1.07547e-08
Q04LT6	metE SPD_0510	5-methyltetrahydropteroyltriglutamate--homocysteine methyltransferase (EC 2.1.1.14) (Cobalamin-independent methionine synthase) (Methionine synthase, vitamin-B12 independent isozyme)	Streptococcus pneumoniae serotype 2 (strain D39 / NCTC 7466)	610	0.60745	0.104708	1.07827e-08
F8DH41	pepO HMPREF0833_11709	Neprilysin (EC 3.4.24.-)	Streptococcus parasanguinis (strain ATCC 15912 / DSM 6778 / CIP 104372 / LMG 14537)	387	0.711982	0.12186	1.11516e-08
A0A1V0H7A2	A6J87_03505 CYK22_05490 FOC73_06605 GMC65_04740 GMC70_07115	GNAT family N-acetyltransferase (N-acetyltransferase)	Streptococcus salivarius	419	0.700427	0.120288	1.19084e-08
B8ZJN3	purH SPN23F00670	Bifunctional purine biosynthesis protein PurH [Includes: Phosphoribosylaminoimidazolecarboxamide formyltransferase (EC 2.1.2.3) (AICAR transformylase); IMP cyclohydrolase (EC 3.5.4.10) (ATIC) (IMP synthase) (Inosinicase)]	Streptococcus pneumoniae (strain ATCC 700669 / Spain 23F-1)	641	0.612857	0.10613	1.2077e-08
I1ZMT8	Spaf_1386	HTH tetR-type domain-containing protein	Streptococcus parasanguinis FW213	433	0.682111	0.117356	1.21013e-08
A0A1V0H6R1	mapZ A6J87_03525	Mid-cell-anchored protein Z	Streptococcus salivarius	395	0.71208	0.122304	1.21663e-08
P0C0G7	gap gapA plr SPy_0274 M5005_Spy0233	Glyceraldehyde-3-phosphate dehydrogenase (GAPDH) (EC 1.2.1.12) (NAD-dependent glyceraldehyde-3-phosphate dehydrogenase) (Plasmin receptor) (Plasminogen-binding protein)	Streptococcus pyogenes serotype M1	691	0.604287	0.104793	1.23725e-08
J7T504	RSSL_00633	Muramoyltetrapeptide carboxypeptidase (EC 3.4.17.13)	Streptococcus salivarius K12	501	0.656575	0.113686	1.37497e-08
Q8DVY7	dapH SMU_317	2,3,4,5-tetrahydropyridine-2,6-dicarboxylate N-acetyltransferase (EC 2.3.1.89) (Tetrahydrodipicolinate N-acetyltransferase) (THP acetyltransferase) (Tetrahydropicolinate acetylase)	Streptococcus mutans serotype c (strain ATCC 700610 / UA159)	627	0.606083	0.105388	1.40233e-08
A3CK83	rplO SSA_0126	50S ribosomal protein L15	Streptococcus sanguinis (strain SK36)	431	0.705106	0.121935	1.43334e-08
E7S9K7	bcrA HMPREF9421_0743	ABC transporter, ATP-binding protein (EC 3.6.3.-)	Streptococcus australis ATCC 700641	324	0.755837	0.130361	1.61815e-08
J7TG32	RSSL_00534	Transcriptional regulator, TetR family	Streptococcus salivarius K12	429	0.695059	0.120897	1.75649e-08
Q9A1X4	rplC SPy_0049 M5005_Spy0044	50S ribosomal protein L3	Streptococcus pyogenes serotype M1	674	0.594971	0.104506	1.8839e-08
U5PAG4	N596_00525	Bacteriocin ABC transporter ATP-binding protein	Streptococcus sp. I-G2	387	0.711523	0.124177	2.06102e-08
T0UZ81	HSISS2_150	DNA polymerase III delta prime subunit (EC 2.7.7.7)	Streptococcus sp. HSISS2	404	0.696619	0.122068	2.25539e-08
F8LIU8	SALIVB_0977	Signal transduction histidine kinase, LytS (EC 2.7.3.-)	Streptococcus salivarius (strain CCHSS3)	420	0.685238	0.120323	2.3651e-08
A0A1C5KYA8	mutS2 SAMEA3545328_00012	Endonuclease MutS2 (EC 3.1.-.-)	uncultured Blautia sp.	51	-0.717689	0.0920714	2.4172e-08
W3XRF1	fabD HMPREF1519_1740	Malonyl CoA-acyl carrier protein transacylase (EC 2.3.1.39)	Streptococcus sp. SR4	629	0.601902	0.106548	2.45825e-08
A8AZP0	tsf SGO_2000	Elongation factor Ts (EF-Ts)	Streptococcus gordonii (strain Challis / ATCC 35105 / BCRC 15272 / CH1 / DL1 / V288)	652	0.589998	0.105045	2.89512e-08
P72478	purB SMU_59	Adenylosuccinate lyase (ASL) (EC 4.3.2.2) (Adenylosuccinase) (ASase)	Streptococcus mutans serotype c (strain ATCC 700610 / UA159)	690	0.58117	0.103549	2.89883e-08
A0A0S3JM97	CYK22_07085 GMC70_04035 HMPREF3219_0201419	Gfo/Idh/MocA family oxidoreductase (Oxidoreductase, NAD-binding domain protein)	Streptococcus salivarius	391	0.696828	0.123032	2.90151e-08
E8K6N7	HMPREF8577_1222	Transporter, auxin efflux carrier (AEC) family protein	Streptococcus parasanguinis ATCC 903	397	0.694419	0.122706	2.97463e-08
A0A2L2YZB7		Uncharacterized protein (Fragment)	Parasteatoda tepidariorum (House spider) (Achaearanea tepidariorum)	550	0.602957	0.107405	3.19594e-08
E3CQA9	HMPREF9192_1365	Uncharacterized protein	Streptococcus vestibularis F0396	389	0.679879	0.120419	3.21755e-08
Q9ZA98	hprK	HPr kinase/phosphorylase (HPrK/P) (EC 2.7.11.-) (EC 2.7.4.-) (HPr(Ser) kinase/phosphorylase)	Streptococcus salivarius	359	0.711727	0.125869	3.24915e-08
R6A3D4	BN551_01686	ABC-type uncharacterized transport system permease component	Streptococcus thermophilus CAG:236	543	0.613603	0.109434	3.29684e-08
A0A074IX31	DL07_08390	Phosphoglycerate mutase	Streptococcus salivarius	381	0.693758	0.122993	3.36294e-08
P59186	rpsC rs3 SMU_2021	30S ribosomal protein S3	Streptococcus mutans serotype c (strain ATCC 700610 / UA159)	684	0.57486	0.103384	3.90434e-08
U5PE77	rpsD N596_07060	30S ribosomal protein S4	Streptococcus sp. I-G2	480	0.641538	0.114923	4.00092e-08
P0DA82	tuf tufA SpyM3_0432	Elongation factor Tu (EF-Tu)	Streptococcus pyogenes serotype M3 (strain ATCC BAA-595 / MGAS315)	678	0.570329	0.102761	4.14448e-08
F8LHB0	SALIVB_0422	MutT/nudix family protein (EC 3.6.1.13)	Streptococcus salivarius (strain CCHSS3)	367	0.722914	0.129041	4.20368e-08
A8AZM1	rpsS SGO_1981	30S ribosomal protein S19	Streptococcus gordonii (strain Challis / ATCC 35105 / BCRC 15272 / CH1 / DL1 / V288)	600	0.598186	0.108592	5.40935e-08
Q04IK6	rpoB SPD_1759	DNA-directed RNA polymerase subunit beta (RNAP subunit beta) (EC 2.7.7.6) (RNA polymerase subunit beta) (Transcriptase subunit beta)	Streptococcus pneumoniae serotype 2 (strain D39 / NCTC 7466)	694	0.566854	0.103279	5.70138e-08
I9PZ16	HMPREF1061_01494	Uncharacterized protein	Bacteroides caccae CL03T12C61	50	0.471921	0.0352179	5.96352e-08
A0A2W1I281	CKU37_10310	Uncharacterized protein	Streptococcus salivarius	413	0.674025	0.122214	6.24118e-08
O06942	dnaK SMU_82	Chaperone protein DnaK (HSP70) (Heat shock 70 kDa protein) (Heat shock protein 70)	Streptococcus mutans serotype c (strain ATCC 700610 / UA159)	653	0.563281	0.10292	6.33414e-08
E3CC56	HMPREF9626_2002	V-type ATP synthase subunit I	Streptococcus parasanguinis F0405	349	0.693971	0.125638	6.57544e-08
I1ZMM2	galK Spaf_1315	Galactokinase (EC 2.7.1.6) (Galactose kinase)	Streptococcus parasanguinis FW213	525	0.595862	0.109102	7.4689e-08
A0A2I1TK21	CYK22_10220 FOC73_06000 GMC22_09205 GMC70_07910	Uncharacterized protein	Streptococcus salivarius	436	0.656111	0.119828	7.5343e-08
T0UDI7	HSISS1_1291	Uncharacterized protein	Streptococcus sp. HSISS1	369	0.707853	0.129015	7.70082e-08
J7TF66	RSSL_00527	Uncharacterized protein	Streptococcus salivarius K12	367	0.676146	0.123157	7.85238e-08
E3CT82	HMPREF9192_0364	Transporter, major facilitator family protein	Streptococcus vestibularis F0396	350	0.689674	0.125631	7.87492e-08
A0A1T4WIR2	SAMN02745178_00615	4-methyl-5(B-hydroxyethyl)-thiazole monophosphate biosynthesis	Gemmiger formicilis	550	-0.659659	0.121351	8.25569e-08
A0A133ZPF0	HMPREF1871_00871	Cadmium resistance transporter family protein	Gemella asaccharolytica	418	0.666986	0.122376	8.71911e-08
I1ZM95	paaI Spaf_1184	Thioesterase	Streptococcus parasanguinis FW213	296	0.733423	0.133457	8.73297e-08
W1YFI3	Q604_UNBC04820G0001	Uncharacterized protein (Fragment)	human gut metagenome	693	0.556861	0.103218	9.44073e-08
C0M8R8	gpmA SEQ_0656	2,3-bisphosphoglycerate-dependent phosphoglycerate mutase (BPG-dependent PGAM) (PGAM) (Phosphoglyceromutase) (dPGM) (EC 5.4.2.11)	Streptococcus equi subsp. equi (strain 4047)	628	0.56972	0.105499	9.48375e-08
Q04LF4	clpP SPD_0650	ATP-dependent Clp protease proteolytic subunit (EC 3.4.21.92) (Endopeptidase Clp)	Streptococcus pneumoniae serotype 2 (strain D39 / NCTC 7466)	624	0.568716	0.105323	9.62099e-08
A0A0F3HP61	argB D8867_08650 DWZ07_10515 FHI56_09845 GMC29_01515 NCTC7366_00484	Acetylglutamate kinase (EC 2.7.2.8) (N-acetyl-L-glutamate 5-phosphotransferase) (NAG kinase) (NAGK)	Streptococcus salivarius	342	0.700727	0.128587	9.87571e-08
F8LGE6	SALIVB_0070	Uncharacterized conserved protein	Streptococcus salivarius (strain CCHSS3)	443	0.641707	0.118377	9.91201e-08
R7BSC7	BN674_01044	Iron-sulfur cluster carrier protein	Firmicutes bacterium CAG:475	34	-1.83704	0.187542	1.03042e-07
A0A0A1DTA6	fabG fabG2 fabG_2 CYK22_00085 D8867_07795 DWY30_01300 DWZ07_07710 FHI56_10245 FOC73_07250 GMC29_01150 GMC67_00125 GMC70_02330 HRE60_01770 I6I02_08465 NCTC8618_02843	3-oxoacyl-[acyl-carrier-protein] reductase (EC 1.1.1.100)	Streptococcus salivarius	607	0.584643	0.108682	1.07207e-07
Q55242	ftf	Levansucrase (EC 2.4.1.10) (Beta-D-fructofuranosyl transferase) (Sucrose 6-fructosyl transferase)	Streptococcus salivarius	387	0.665716	0.122885	1.07801e-07
A0A1T4XPT2	SAMN02745178_02148	Protein-tyrosine phosphatase	Gemmiger formicilis	517	-0.66919	0.124204	1.09039e-07
A0A351EH09	DCX90_12055	Carboxynorspermidine decarboxylase (Fragment)	Oscillospiraceae bacterium	127	-0.674739	0.0720088	1.11947e-07
A0A2P1BVC4	A6J79_09105	PLP-dependent aminotransferase family protein	Streptococcus equinus (Streptococcus bovis)	308	0.707929	0.130423	1.18198e-07
P0DG36	glyQ SpyM3_1472	Glycine--tRNA ligase alpha subunit (EC 6.1.1.14) (Glycyl-tRNA synthetase alpha subunit) (GlyRS)	Streptococcus pyogenes serotype M3 (strain ATCC BAA-595 / MGAS315)	621	0.571003	0.106709	1.23563e-07
A3CR42	ilvD SSA_2286	Dihydroxy-acid dehydratase (DAD) (EC 4.2.1.9)	Streptococcus sanguinis (strain SK36)	644	0.556902	0.104136	1.2547e-07
S9RFP9	L698_05430	Haloacid dehalogenase	Streptococcus oralis subsp. tigurinus 2426	383	0.667018	0.124013	1.33066e-07
J7TGS7	RSSL_01417	Capsule biosynthesis protein capA	Streptococcus salivarius K12	552	0.58913	0.11022	1.34824e-07
K8EDY4	BN424_1031 BN424_229 BN424_2534 BN424_3353 BN424_478 BN424_601	Uncharacterized protein	Carnobacterium maltaromaticum LMA28	683	0.579184	0.108781	1.38072e-07
F8LI41	ISSsal1 (orf1) SALIVB_0036 SALIVB_0713 SALIVB_1002 SALIVB_1677	Transposase	Streptococcus salivarius (strain CCHSS3)	342	0.69364	0.128968	1.41814e-07
A0A0F3HEI5	CQA85_09665	Nucleotidyltransferase	Streptococcus salivarius	400	0.656617	0.122509	1.4218e-07
A0A1V0GHW4	A6J79_02005	Peptide ABC transporter ATP-binding protein	Streptococcus equinus (Streptococcus bovis)	383	0.648725	0.121194	1.52799e-07
C0MBU0	rplK SEQ_1651	50S ribosomal protein L11	Streptococcus equi subsp. equi (strain 4047)	622	0.55965	0.105426	1.54668e-07
F0IJM7	srlE HMPREF9383_0329	PTS family glucitol/sorbitol porter, IIB component (EC 2.7.1.69)	Streptococcus sanguinis SK150	327	0.717227	0.133696	1.55667e-07
R7BSK4	pyrG BN674_00298	CTP synthase (EC 6.3.4.2) (Cytidine 5'-triphosphate synthase) (Cytidine triphosphate synthetase) (CTP synthetase) (CTPS) (UTP--ammonia ligase)	Firmicutes bacterium CAG:475	32	-1.77487	0.196935	1.58433e-07
W3XWG3	glnQ HMPREF1519_0728	Glutamine ABC transporter, ATP-binding protein GlnQ (EC 3.6.3.-)	Streptococcus sp. SR4	592	0.573857	0.108131	1.59442e-07
A0A1T4W9H2	SAMN02745178_00232	Stage V sporulation protein AD	Gemmiger formicilis	549	-0.670067	0.126222	1.62539e-07
B4U516	rplR Sez_0072	50S ribosomal protein L18	Streptococcus equi subsp. zooepidemicus (strain MGCS10565)	630	0.569995	0.10762	1.66084e-07
A8AZM2	rplB SGO_1982	50S ribosomal protein L2	Streptococcus gordonii (strain Challis / ATCC 35105 / BCRC 15272 / CH1 / DL1 / V288)	694	0.539441	0.102043	1.67712e-07
J7TGJ1	RSSL_00275 RSSL_02305	Immunogenic protein	Streptococcus salivarius K12	432	0.645216	0.121315	1.69647e-07
A8AZL7	rpmC SGO_1977	50S ribosomal protein L29	Streptococcus gordonii (strain Challis / ATCC 35105 / BCRC 15272 / CH1 / DL1 / V288)	409	0.659048	0.123807	1.71706e-07
I1ZNY9	recD recD2 Spaf_1815	ATP-dependent RecD-like DNA helicase (EC 3.6.4.12)	Streptococcus parasanguinis FW213	288	0.721182	0.134776	1.84758e-07
Q1WS97	rplP LSL_1428	50S ribosomal protein L16	Lactobacillus salivarius (strain UCC118)	679	0.541391	0.102779	1.87197e-07
W3Y7J0	mltG HMPREF1519_1329	Endolytic murein transglycosylase (EC 4.2.2.-) (Peptidoglycan polymerization terminase)	Streptococcus sp. SR4	389	0.659895	0.124363	1.89968e-07
J7TU69	RSSL_00405	DUF4767 domain-containing protein	Streptococcus salivarius K12	337	0.691984	0.130113	1.93197e-07
E3CS07	HMPREF9192_1080	CsbD-like protein	Streptococcus vestibularis F0396	280	0.762713	0.142769	1.96225e-07
P67331	trhO spr0084	tRNA uridine(34) hydroxylase (EC 1.14.-.-) (tRNA hydroxylation protein O)	Streptococcus pneumoniae (strain ATCC BAA-255 / R6)	607	0.561203	0.106619	1.9833e-07
A0A127TTK8	ATM98_05600	Uncharacterized protein	Streptococcus sp. A12	352	0.671428	0.12653	2.0007e-07
Q5M6J8	purC stu0030	Phosphoribosylaminoimidazole-succinocarboxamide synthase (EC 6.3.2.6) (SAICAR synthetase)	Streptococcus thermophilus (strain ATCC BAA-250 / LMG 18311)	620	0.563312	0.107114	2.00658e-07
A0A3D4DWZ7	DIU02_01095	Uncharacterized protein	Subdoligranulum sp.	591	-0.642111	0.122024	2.00843e-07
I1ZJC0	Spaf_0116	Integral membrane protein	Streptococcus parasanguinis FW213	271	0.728299	0.136438	2.02346e-07
I9PZ74	HMPREF1061_01549	Uncharacterized protein	Bacteroides caccae CL03T12C61	38	1.09871	0.118269	2.06037e-07
X5NU12	P746_01699	Quinone oxidoreductase (EC 1.6.5.5)	Enterococcus faecalis CBRD01	723	0.543814	0.103758	2.10095e-07
J7SIQ8	RSSL_01151	Transcriptional regulator, biotin repressor family	Streptococcus salivarius K12	313	0.689216	0.129875	2.14457e-07
Q03LV6	glyS STER_0540	Glycine--tRNA ligase beta subunit (EC 6.1.1.14) (Glycyl-tRNA synthetase beta subunit) (GlyRS)	Streptococcus thermophilus (strain ATCC BAA-491 / LMD-9)	617	0.554801	0.10579	2.16443e-07
T0UP49	HSISS2_970	Isochorismatase domain-containing protein	Streptococcus sp. HSISS2	329	0.677403	0.127842	2.16833e-07
F8DK78	HMPREF0833_11199	Cof-like hydrolase	Streptococcus parasanguinis (strain ATCC 15912 / DSM 6778 / CIP 104372 / LMG 14537)	277	0.722394	0.135786	2.1789e-07
I1ZK54	spoVK Spaf_0411	ATPase of the AAA+ class	Streptococcus parasanguinis FW213	316	0.709829	0.134004	2.23759e-07
A0A1V0GJ48	A6J79_05515	MFS transporter	Streptococcus equinus (Streptococcus bovis)	359	0.674713	0.127714	2.2398e-07
J7TGX7	RSSL_00347	Transcriptional regulator, MarR family	Streptococcus salivarius K12	339	0.694744	0.131377	2.24386e-07
J7TW67	RSSL_02231	Uncharacterized protein	Streptococcus salivarius K12	517	0.586645	0.111775	2.25281e-07
A4W440	purA SSU98_1971	Adenylosuccinate synthetase (AMPSase) (AdSS) (EC 6.3.4.4) (IMP--aspartate ligase)	Streptococcus suis (strain 98HAH33)	544	0.574139	0.109465	2.26107e-07
T0V4X5	HSISS2_584	Transcriptional regulator, TetR/AcrR family	Streptococcus sp. HSISS2	359	0.670913	0.127132	2.29413e-07
Q3K1T4	prfC SAK_0897	Peptide chain release factor 3 (RF-3)	Streptococcus agalactiae serotype Ia (strain ATCC 27591 / A909 / CDC SS700)	623	0.547196	0.104591	2.30326e-07
A0A1T4XCT0	SAMN02745178_01661	Uncharacterized protein family (UPF0051)	Gemmiger formicilis	574	-0.637692	0.12188	2.37389e-07
Q8E7X8	prs1 gbs0017	Ribose-phosphate pyrophosphokinase 1 (RPPK 1) (EC 2.7.6.1) (5-phospho-D-ribosyl alpha-1-diphosphate 1) (Phosphoribosyl diphosphate synthase 1) (Phosphoribosyl pyrophosphate synthase 1) (P-Rib-PP synthase 1) (PRPP synthase 1) (PRPPase 1)	Streptococcus agalactiae serotype III (strain NEM316)	432	0.609881	0.116116	2.377e-07
F8HFR3	Ssal_01762	Acetyltransferase, gnat family	Streptococcus salivarius (strain 57.I)	364	0.661906	0.125616	2.38236e-07
I1ZJ51	bgaC Spaf_0045	Beta-galactosidase (EC 3.2.1.23)	Streptococcus parasanguinis FW213	337	0.655661	0.124285	2.39828e-07
Q5M0A6	dltC str0763	D-alanyl carrier protein (DCP) (D-alanine--poly(phosphoribitol) ligase subunit 2)	Streptococcus thermophilus (strain CNRZ 1066)	609	0.564085	0.107951	2.39966e-07
I0QJ63	PS4_64937	Zinc transport transcriptional repressor	Streptococcus salivarius PS4	412	0.635554	0.120975	2.45664e-07
A0A0T7ZA68	azr_1 ERS019260_01120	Oxidoreductase (EC 1.7.1.6)	Streptococcus pneumoniae	437	0.618556	0.118003	2.51683e-07
A0A1T4WSX8	SAMN02745178_00986	Membrane proteins related to metalloendopeptidases	Gemmiger formicilis	515	-0.691072	0.132308	2.56829e-07
I1ZNT5	Spaf_1760	ABC transporter ATP-binding protein	Streptococcus parasanguinis FW213	432	0.615866	0.117576	2.59571e-07
J7T5Y9	RSSL_00343	Transcriptional regulator	Streptococcus salivarius K12	413	0.632903	0.120785	2.60585e-07
I1ZJ37	purL Spaf_0030	Phosphoribosylformylglycinamidine synthase II (FGAM synthetase)	Streptococcus parasanguinis FW213	689	0.541681	0.104142	2.62813e-07
W3Y3Z5	HMPREF1519_1786	Transporter, major facilitator family protein	Streptococcus sp. SR4	370	0.659116	0.12568	2.67997e-07
F8HCU5	Ssal_00984	Transposase of family protein	Streptococcus salivarius (strain 57.I)	485	0.598563	0.114749	2.74577e-07
Q5M173	luxS str0394	S-ribosylhomocysteine lyase (EC 4.4.1.21) (AI-2 synthesis protein) (Autoinducer-2 production protein LuxS)	Streptococcus thermophilus (strain CNRZ 1066)	521	0.585273	0.112307	2.74764e-07
G5ES78	HMPREF0737_01138	Uncharacterized protein	Rothia mucilaginosa M508	493	0.59428	0.113985	2.74803e-07
A0A0M9FJG7	yheS_5 yheS_1 yheS_2 yheS_3 yheS_4 A7J08_09945 BKM67_10525 CWI26_11860 DF184_10775 DP112_10960 E8L09_09665 E8M06_11070 EI993_09370 EI999_01565 EJA00_01975 ERS132370_00754 ERS132372_00297 ERS132374_01353 ERS132385_00332 ERS132392_00500 ERS132393_02110 ERS132394_01239 ERS132398_01455 ERS132399_02087 ERS132400_00662 ERS132406_01725 ERS132410_00471 ERS132411_01230 ERS132414_01842 ERS132415_01248 ERS1…	ABC transporter ATP-binding protein (ABC transporter ATPase) (ABC-F family ATPase) (ATP-binding cassette domain-containing protein)	Streptococcus suis	635	0.552997	0.106423	2.76335e-07
I1ZPB9	gpsA Spaf_1952	Glycerol-3-phosphate dehydrogenase [NAD(P)+] (EC 1.1.1.94) (NAD(P)H-dependent glycerol-3-phosphate dehydrogenase)	Streptococcus parasanguinis FW213	322	0.678358	0.129384	2.90868e-07
F8HFF8	aroF Ssal_00295	Phospho-2-dehydro-3-deoxyheptonate aldolase (EC 2.5.1.54)	Streptococcus salivarius (strain 57.I)	419	0.639519	0.12248	2.91279e-07
A8AUT2	tsaD gcp SGO_0223	tRNA N6-adenosine threonylcarbamoyltransferase (EC 2.3.1.234) (N6-L-threonylcarbamoyladenine synthase) (t(6)A synthase) (t(6)A37 threonylcarbamoyladenosine biosynthesis protein TsaD) (tRNA threonylcarbamoyladenosine biosynthesis protein TsaD)	Streptococcus gordonii (strain Challis / ATCC 35105 / BCRC 15272 / CH1 / DL1 / V288)	380	0.652307	0.125015	3.01874e-07
A0A1W5ZCR4	CKU37_03235 CQA85_02735 EAI94_04220 GMC21_04185 GMC47_05635 GMC67_03675 NCTC7366_00187	Glycopeptide antibiotics resistance protein (VanZ family protein)	Streptococcus salivarius	385	0.635265	0.12182	3.03498e-07
Q97R63	ybeY SP_0967	Endoribonuclease YbeY (EC 3.1.-.-)	Streptococcus pneumoniae serotype 4 (strain ATCC BAA-334 / TIGR4)	317	0.691486	0.132158	3.09402e-07
J7TS66	tdk RSSL_01228	Thymidine kinase (EC 2.7.1.21)	Streptococcus salivarius K12	432	0.617215	0.118679	3.15122e-07
A0A081JIF6	leuD CS009_11190 CS010_07400 SMA679_0674	3-isopropylmalate dehydratase small subunit (EC 4.2.1.33) (Alpha-IPM isomerase) (IPMI) (Isopropylmalate isomerase)	Streptococcus macedonicus	325	0.676752	0.129408	3.16661e-07
Q9AGS1	xpt	Xanthine phosphoribosyltransferase (XPRTase) (EC 2.4.2.22)	Streptococcus thermophilus	447	0.594798	0.114491	3.19068e-07
I1ZMY1	Spaf_1432	Calcium transporter P-type ATPase	Streptococcus parasanguinis FW213	613	0.55566	0.107559	3.25587e-07
J7TGY5	RSSL_01016	SWF/SNF family helicase	Streptococcus salivarius K12	502	0.601655	0.116464	3.49106e-07
A0A0A1DZ07	DWY30_05800 GMC04_02520 GMC05_04655 GMC06_05245 GMC07_03250 GMC09_05750 GMC26_04920 GMC28_05410 GMC38_00460 GMC40_03020 GMC42_05385 GMC48_02525 GMC61_05625 GMC65_08455 GMC68_03420 HRE60_08135 NCTC8618_04209	ABC transporter permease (Putative serine/threonine protein kinase with FHA domain protein) (Serine/threonine protein kinase)	Streptococcus salivarius	359	0.663003	0.127716	3.54066e-07
A0A0A1DW95	macB_9 EAI94_02475 GMC04_07675 GMC21_02440 GMC47_03895 GMC67_00885 NCTC8618_02991	ABC transporter ATP-binding protein (ATP-binding cassette domain-containing protein) (Macrolide export ATP-binding/permease protein MacB) (EC 3.6.3.-)	Streptococcus salivarius	357	0.665355	0.128184	3.57208e-07
A0A0M4H5Z5	yidC GFB63_06080 MNA02_234 NCTC12958_00352 STHERMO_0266 STHERMO_0273	Membrane protein insertase YidC (Foldase YidC) (Membrane integrase YidC) (Membrane protein YidC)	Streptococcus thermophilus	597	0.571961	0.111098	3.59658e-07
T0TXR0	HSISM1_111	DUF3642 domain-containing protein	Streptococcus sp. HSISM1	314	0.677425	0.130432	3.76479e-07
A0A1Q6SYX5	BHW54_05625	Ribonuclease M5	Subdoligranulum sp. 60_17	544	-0.664265	0.129125	3.76675e-07
F8HGG2	Ssal_01860	Cyclase family protein	Streptococcus salivarius (strain 57.I)	605	0.556549	0.108327	3.79513e-07
A0A1T4WE71	SAMN02745178_00402	Asparagine synthase (Glutamine-hydrolysing)	Gemmiger formicilis	529	-0.659803	0.128218	3.80787e-07
I1ZJA4	hisS Spaf_0099	Histidine--tRNA ligase (EC 6.1.1.21) (Histidyl-tRNA synthetase) (HisRS)	Streptococcus parasanguinis FW213	326	0.663368	0.127834	3.81243e-07
Q3K2Y7	tgt SAK_0470	Queuine tRNA-ribosyltransferase (EC 2.4.2.29) (Guanine insertion enzyme) (tRNA-guanine transglycosylase)	Streptococcus agalactiae serotype Ia (strain ATCC 27591 / A909 / CDC SS700)	642	0.534537	0.104175	3.83055e-07
F8LGD4	yaaH SALIVB_0058	ApbA domain-containing protein	Streptococcus salivarius (strain CCHSS3)	507	0.581969	0.113184	3.90993e-07
A0A1T4XMY8	SAMN02745178_02085	23S rRNA (Uracil1939-C5)-methyltransferase	Gemmiger formicilis	562	-0.642081	0.125177	4.02135e-07
P66114	rplT rl20 SPy_0806 M5005_Spy0621	50S ribosomal protein L20	Streptococcus pyogenes serotype M1	634	0.539888	0.105377	4.02139e-07
F2CGT4	pgi HMPREF9391_2079	Glucose-6-phosphate isomerase (GPI) (EC 5.3.1.9) (Phosphoglucose isomerase) (PGI) (Phosphohexose isomerase) (PHI)	Streptococcus sanguinis SK408	350	0.658699	0.127594	4.14033e-07
J7TVE5	RSSL_00839	Chromosome partitioning protein parB	Streptococcus salivarius K12	359	0.647067	0.125556	4.27646e-07
Q8DS25	rplE rl5 SMU_2015	50S ribosomal protein L5	Streptococcus mutans serotype c (strain ATCC 700610 / UA159)	394	0.634373	0.123618	4.54933e-07
A0A1T4X5U0	SAMN02745178_01459	Carrier domain-containing protein	Gemmiger formicilis	509	-0.69385	0.135688	4.55271e-07
J7TNM8	RSSL_00599	Uncharacterized protein	Streptococcus salivarius K12	280	0.696975	0.135092	4.76342e-07
A0A3D4DZ49	cinA DIU02_00335	Putative competence-damage inducible protein	Subdoligranulum sp.	596	-0.613463	0.120459	4.7819e-07
P66394	rpsM SPy_0077 M5005_Spy0068	30S ribosomal protein S13	Streptococcus pyogenes serotype M1	598	0.54963	0.107947	4.78425e-07
F8LJ20	malD SALIVB_1051	Maltodextrin transport system permease protein malD	Streptococcus salivarius (strain CCHSS3)	360	0.635541	0.123911	4.80746e-07
T0TZJ7	HSISS1_89	Ribosomal RNA large subunit methyltransferase (EC 2.1.1.187) (EC 2.1.1.188)	Streptococcus sp. HSISS1	370	0.636681	0.124122	4.80927e-07
E7S9V0	HMPREF9421_0836	Phosphorylase family	Streptococcus australis ATCC 700641	390	0.633764	0.123786	4.86563e-07
Q04IK7	rpoC SPD_1758	DNA-directed RNA polymerase subunit beta' (RNAP subunit beta') (EC 2.7.7.6) (RNA polymerase subunit beta') (Transcriptase subunit beta')	Streptococcus pneumoniae serotype 2 (strain D39 / NCTC 7466)	444	0.607201	0.118902	4.9159e-07
A0A353BME3	DDW15_02100	Beta-galactosidase (EC 3.2.1.23)	Subdoligranulum sp.	464	-0.726523	0.142397	4.96409e-07
I2NNR7	HMPREF9971_0495	Type VII secretion protein, YukD family	Streptococcus parasanguinis F0449	322	0.671886	0.131044	5.13759e-07
F8LJB4	SALIVB_1149	ABC-type amino acid transport/signal transduction system, periplasmic component/domain	Streptococcus salivarius (strain CCHSS3)	334	0.660677	0.128943	5.13782e-07
A0A0E2UGZ4	ychF SS13_contig00019-0026	Ribosome-binding ATPase YchF	Streptococcus parauberis	634	0.528947	0.104285	5.22798e-07
P65979	recA gbs2047	Protein RecA (Recombinase A)	Streptococcus agalactiae serotype III (strain NEM316)	581	0.554252	0.109208	5.23392e-07
E8K6U7	mvaD HMPREF8577_1282	Diphosphomevalonate decarboxylase (EC 4.1.1.33)	Streptococcus parasanguinis ATCC 903	304	0.669923	0.130585	5.26057e-07
E8K3R2	pepF HMPREF8577_0197	Oligoendopeptidase F (EC 3.4.24.-)	Streptococcus parasanguinis ATCC 903	284	0.704078	0.137064	5.28822e-07
A0A3D2E1F0	DE061_02945	Beta-galactosidase (EC 3.2.1.23) (Fragment)	Clostridiales bacterium	33	-1.93436	0.207763	5.3939e-07
E7S8I4	HMPREF9421_0370	PTS system sorbose-specific iic component (EC 2.7.1.69)	Streptococcus australis ATCC 700641	299	0.687411	0.134124	5.43216e-07
A0A0F3H890	czrA BSR19_07145 CKU37_10995 DWV94_06565 DWY30_05295 DWZ07_07280 EAI94_07480 GMC04_01655 GMC05_02370 GMC06_02960 GMC07_04870 GMC09_02370 GMC21_07715 GMC22_08940 GMC26_02625 GMC29_02535 GMC38_02275 GMC40_08720 GMC42_04860 GMC47_07040 GMC61_01835 GMC65_07310 HMPREF3219_0201308 I6I02_02765 NCTC7366_00670	ArsR family transcriptional regulator (Autorepressor SdpR family transcription factor) (Transcriptional regulator) (Transcriptional regulator, ArsR family) (Winged helix-turn-helix transcriptional regulator)	Streptococcus salivarius	238	0.799178	0.155072	5.50086e-07
I1ZKG2	nifU Spaf_0526	NifU family protein	Streptococcus parasanguinis FW213	272	0.724049	0.141066	5.57221e-07
R0P2S7	D065_08107	Aldehyde-alcohol dehydrogenase	Streptococcus mitis 13/39	432	0.602562	0.118587	5.63187e-07
Q5XCY0	atpD M6_Spy0598	ATP synthase subunit beta (EC 7.1.2.2) (ATP synthase F1 sector subunit beta) (F-ATPase subunit beta)	Streptococcus pyogenes serotype M6 (strain ATCC BAA-946 / MGAS10394)	616	0.551809	0.109118	5.68081e-07
E3CN27	ilvD HMPREF9192_2000	Dihydroxy-acid dehydratase (DAD) (EC 4.2.1.9)	Streptococcus vestibularis F0396	644	0.526146	0.104238	5.84485e-07
T0V0A1	HSISM1_686	N-acetylmuramoyl-L-alanine amidase (EC 3.5.1.28)	Streptococcus sp. HSISM1	324	0.636877	0.125017	6.06413e-07
Q04MV1	mnmA trmU SPD_0127	tRNA-specific 2-thiouridylase MnmA (EC 2.8.1.13)	Streptococcus pneumoniae serotype 2 (strain D39 / NCTC 7466)	675	0.519266	0.103151	6.20015e-07
B0ACS5	SAMN02745147_2223	Winged helix DNA-binding domain-containing protein	Intestinibacter bartlettii DSM 16795	168	-1.00714	0.193572	6.24497e-07
A0A359YJG3	SPADD19_00047	Membrane spanning protein	Streptococcus parasanguinis	322	0.668107	0.131458	6.39701e-07
A0A074ISA2	DL07_07735 GMC04_08985 GMC05_08975 GMC06_09475 GMC07_09170 GMC09_09160 GMC26_08945 GMC38_09090 GMC40_09150 GMC42_09085 GMC61_08975	Peptidoglycan hydrolase	Streptococcus salivarius	355	0.65219	0.128536	6.40343e-07
W1VCI3	Q616_SPPC01169G0003	Conjugal transfer protein	Streptococcus parasanguinis DORA_23_24	348	0.649046	0.127918	6.40676e-07
A0A1T4XCQ7	SAMN02745178_01730	Stage II sporulation protein R	Gemmiger formicilis	505	-0.637317	0.126375	6.42476e-07
T0T9N5	HSISS1_1172	Uncharacterized protein	Streptococcus sp. HSISS1	363	0.64279	0.126803	6.52481e-07
K8MN04	HMPREF9186_01664	Biotin carboxylase (EC 6.3.4.14) (EC 6.4.1.2)	Streptococcus sp. F0442	357	0.631908	0.124778	6.65451e-07
A0A0F3HSG4	argC D8867_08640 FHI56_09855 NCTC7366_00482	N-acetyl-gamma-glutamyl-phosphate reductase (AGPR) (EC 1.2.1.38) (N-acetyl-glutamate semialdehyde dehydrogenase) (NAGSA dehydrogenase)	Streptococcus salivarius	360	0.631028	0.124615	6.66086e-07
Q97SE7	gatB SP_0436	Aspartyl/glutamyl-tRNA(Asn/Gln) amidotransferase subunit B (Asp/Glu-ADT subunit B) (EC 6.3.5.-)	Streptococcus pneumoniae serotype 4 (strain ATCC BAA-334 / TIGR4)	634	0.533005	0.106157	6.75434e-07
A0A1G9IKH4	GO596_08370 H1R75_04775 SAMN05216400_0222 SAMN05216470_0982	Alkylphosphonate utilization protein (Phosphonoacetate hydrolase)	Streptococcus equinus (Streptococcus bovis)	291	0.731989	0.144111	6.85709e-07
I1ZPA5	estA Spaf_1937	Esterase	Streptococcus parasanguinis FW213	306	0.66763	0.13169	6.98919e-07
P0A4S1	fba SP_0605	Fructose-bisphosphate aldolase (FBP aldolase) (FBPA) (EC 4.1.2.13) (Fructose-1,6-bisphosphate aldolase)	Streptococcus pneumoniae serotype 4 (strain ATCC BAA-334 / TIGR4)	657	0.509622	0.101703	6.98927e-07
A0A2I1TM92	CYK22_06730 GMC70_03270	TIGR02206 family membrane protein	Streptococcus salivarius	374	0.620251	0.122833	6.98982e-07
T0U8H3	HSISS1_988	Uncharacterized protein	Streptococcus sp. HSISS1	367	0.642375	0.127148	7.01091e-07
Q54970	spxB SP_0730	Pyruvate oxidase (EC 1.2.3.3) (Pyruvic oxidase) (POX)	Streptococcus pneumoniae serotype 4 (strain ATCC BAA-334 / TIGR4)	457	0.576196	0.11448	7.06139e-07
E8KWU0	manX HMPREF9425_1572	EIIAB-Man (EC 2.7.1.191) (EIII-Man) (Mannose-specific phosphotransferase enzyme IIA component) (Mannose-specific phosphotransferase enzyme IIB component) (PTS system mannose-specific EIIA component) (PTS system mannose-specific EIIAB component) (PTS system mannose-specific EIIB component)	Streptococcus vestibularis ATCC 49124	381	0.615776	0.122017	7.06394e-07
Q5LXZ6	rplA str1817	50S ribosomal protein L1	Streptococcus thermophilus (strain CNRZ 1066)	658	0.523551	0.104741	7.43283e-07
E0PBQ8	manX HMPREF9319_0281	EIIAB-Man (EC 2.7.1.191) (EIII-Man) (Mannose-specific phosphotransferase enzyme IIA component) (Mannose-specific phosphotransferase enzyme IIB component) (PTS system mannose-specific EIIA component) (PTS system mannose-specific EIIAB component) (PTS system mannose-specific EIIB component)	Streptococcus equinus ATCC 700338	403	0.598456	0.118897	7.45596e-07
A0A1V0GKJ0	A6J79_07285	DUF2140 domain-containing protein	Streptococcus equinus (Streptococcus bovis)	332	0.660779	0.130917	7.49195e-07
T0V4K0	scpB HSISS2_592	Segregation and condensation protein B	Streptococcus sp. HSISS2	306	0.687774	0.13613	7.59696e-07
I1ZNW5	Spaf_1791	COPAB ATPases metal-fist type repressor	Streptococcus parasanguinis FW213	313	0.665507	0.131836	7.69877e-07
A0A074IY21	CYK22_00440 DL07_04810	GHKL domain-containing protein (Histidine kinase)	Streptococcus salivarius	361	0.637166	0.126617	7.71987e-07
F3UAC1	rfbB HMPREF9393_0414	dTDP-glucose 4,6-dehydratase (EC 4.2.1.46)	Streptococcus sanguinis SK1056	617	0.536365	0.107407	7.78064e-07
J7TNK2	RSSL_00634	Chaperone protein DnaK (Chaperone protein dnaK) (HSP70) (Heat shock 70 kDa protein) (Heat shock protein 70)	Streptococcus salivarius K12	406	0.61551	0.122885	8.24214e-07
P48853	rpsJ SMU_2026c	30S ribosomal protein S10	Streptococcus mutans serotype c (strain ATCC 700610 / UA159)	598	0.52791	0.105976	8.32021e-07
P95765	ppaC SGO_1648	Probable manganese-dependent inorganic pyrophosphatase (EC 3.6.1.1) (Pyrophosphate phospho-hydrolase) (PPase)	Streptococcus gordonii (strain Challis / ATCC 35105 / BCRC 15272 / CH1 / DL1 / V288)	392	0.611002	0.122032	8.44257e-07
E8KW47	HMPREF9425_1329	Hydrolase, NUDIX family	Streptococcus vestibularis ATCC 49124	439	0.586037	0.117298	8.53037e-07
I1ZPN1	Spaf_2073	Integral membrane protein	Streptococcus parasanguinis FW213	336	0.647254	0.128986	8.55731e-07
I0QGZ5	PS4_55880	dTDP-4-dehydrorhamnose reductase (EC 1.1.1.133)	Streptococcus salivarius PS4	627	0.527322	0.106087	8.64127e-07
J7TU64	RSSL_00410	Uncharacterized protein	Streptococcus salivarius K12	331	0.654686	0.130481	8.66268e-07
A0A359YLR2	SPADD19_00073	N-Acetylneuraminate cytidylyltransferase / Platelet activating factor (EC 2.7.7.43)	Streptococcus parasanguinis	329	0.643904	0.128384	8.75145e-07
A0A2I1TM01	CYK22_06325 GMC70_03670	Uncharacterized protein	Streptococcus salivarius	375	0.62116	0.124185	8.83981e-07
A0A3D4DYV2	DIU02_02940	Uncharacterized protein	Subdoligranulum sp.	491	-0.662194	0.132954	8.8679e-07
Q3JYL5	rpmF SAK_2048	50S ribosomal protein L32	Streptococcus agalactiae serotype Ia (strain ATCC 27591 / A909 / CDC SS700)	489	0.586963	0.117874	8.8957e-07
Q8DS23	rplN SMU_2017	50S ribosomal protein L14	Streptococcus mutans serotype c (strain ATCC 700610 / UA159)	604	0.542941	0.109347	8.99703e-07
T0TMY1	HSISS2_255	GTP pyrophosphokinase (EC 2.7.6.5)	Streptococcus sp. HSISS2	347	0.658605	0.131734	9.22473e-07
A0A074ITH4	CKU37_05480 DL07_02045 GMC22_02360	Uncharacterized protein	Streptococcus salivarius	333	0.625201	0.125121	9.51372e-07
F9M083	trpB_1 trpB HMPREF9962_0055	Tryptophan synthase beta chain (EC 4.2.1.20)	Streptococcus parasanguinis SK236	347	0.635044	0.127184	9.556e-07
Q5M626	stu0256	dITP/XTP pyrophosphatase (EC 3.6.1.66) (Non-canonical purine NTP pyrophosphatase) (Non-standard purine NTP pyrophosphatase) (Nucleoside-triphosphate diphosphatase) (Nucleoside-triphosphate pyrophosphatase) (NTPase)	Streptococcus thermophilus (strain ATCC BAA-250 / LMG 18311)	547	0.555375	0.112307	1.01699e-06
A0A1V0GJ52	tmk A6J79_05385	Thymidylate kinase (EC 2.7.4.9) (dTMP kinase)	Streptococcus equinus (Streptococcus bovis)	374	0.622464	0.125295	1.04798e-06
A0A1V0GIJ4	A6J79_04110	ABC transporter permease	Streptococcus equinus (Streptococcus bovis)	392	0.599752	0.120845	1.05016e-06
A0A0F3HD04	padR CQA85_06865 DWV94_01240 FHI56_02090 GMC04_05455 GMC05_08055 GMC06_08220 GMC07_08545 GMC09_08055 GMC26_07900 GMC29_06800 GMC38_08790 GMC40_07800 GMC42_08360 GMC61_07930 GMC70_08665 NCTC7366_02059	PadR family transcriptional regulator	Streptococcus salivarius	512	0.55717	0.112739	1.05966e-06
A0A0F3HDU3	glgA CQA85_05370 DWZ07_05190 GMC29_00795 NCTC7366_00593	Glycogen synthase (EC 2.4.1.21) (Starch [bacterial glycogen] synthase)	Streptococcus salivarius	376	0.612686	0.123453	1.06953e-06
E8K869	HMPREF8577_1754	Uncharacterized protein	Streptococcus parasanguinis ATCC 903	276	0.699613	0.140159	1.07525e-06
J7SI74	RSSL_00339	ABC transporter domain-containing protein	Streptococcus salivarius K12	346	0.654357	0.131666	1.07766e-06
D1PPV3	SUBVAR_06420	Glycosyltransferase, group 2 family protein (EC 2.4.-.-)	Subdoligranulum variabile DSM 15176	646	-0.551265	0.112052	1.10461e-06
A0A1T4WJS2	SAMN02745178_00665	Uncharacterized protein	Gemmiger formicilis	407	-0.73355	0.148261	1.10715e-06
T0TLP5	HSISS2_1860	Aminoacid specific permease	Streptococcus sp. HSISS2	508	0.564602	0.114431	1.1091e-06
A0A0I9S4L3	EE52_0223955	Mobilization protein (Fragment)	Bacteroides fragilis	344	0.707909	0.142673	1.11508e-06
A0A0F3H2Z0	trmH TZ97_00194	tRNA (Guanosine-2'-O-)-methyltransferase (EC 2.1.1.34)	Streptococcus parasanguinis	304	0.659008	0.132538	1.1284e-06
A0A074IUR6	manY_1 manI BSR19_01720 CKU37_02465 CQA85_03450 CYK22_05835 D8867_04540 DL07_00795 DWV94_06875 GMC22_04295 GMC29_07210 GMC48_08605 GMC65_05085 GMC68_08685 GMC70_05585 NCTC7366_00339	Mannose permease IIC component (Mannose-specific phosphotransferase system component IIC high) (Mannose/fructose/sorbose family PTS transporter subunit IIC) (PTS mannose transporter subunit IIC) (PTS mannose/fructose/sorbose transporter subunit IIC)	Streptococcus salivarius	413	0.595089	0.120395	1.13602e-06
I2NFF6	gmuD HMPREF9971_1445	6-phospho-beta-glucosidase GmuD (EC 3.2.1.86)	Streptococcus parasanguinis F0449	318	0.634711	0.127914	1.1553e-06
R7BVG4	serC BN674_00548	Phosphoserine aminotransferase (EC 2.6.1.52) (Phosphohydroxythreonine aminotransferase) (PSAT)	Firmicutes bacterium CAG:475	30	-2.0123	0.204347	1.16085e-06
Q5M3J8	gshAB gshF stu1413	Glutathione biosynthesis bifunctional protein GshAB (Gamma-GCS-GS) (GCS-GS) [Includes: Glutamate--cysteine ligase (EC 6.3.2.2) (Gamma-ECS) (GCS) (Gamma-glutamylcysteine synthetase); Glutathione synthetase (EC 6.3.2.3) (GSH synthetase) (GS) (GSH-S) (GSHase) (Glutathione synthase)]	Streptococcus thermophilus (strain ATCC BAA-250 / LMG 18311)	584	0.536516	0.10914	1.16564e-06
I0QJ30	PS4_86068	Uncharacterized protein	Streptococcus salivarius PS4	153	0.869924	0.171618	1.18531e-06
A0A3D2ADA6	DEW18_03630	Phosphate starvation-inducible protein PhoH	Oscillospiraceae bacterium	680	-0.532896	0.108706	1.19192e-06
I1ZPE2	Spaf_1978	MutT/nudix family protein	Streptococcus parasanguinis FW213	305	0.67496	0.136113	1.19595e-06
A0A1X1GJD9	B7712_09935	tRNA-dihydrouridine synthase (EC 1.3.1.-)	Streptococcus oralis subsp. oralis	405	0.599387	0.121604	1.21672e-06
E3CNS8	HMPREF9192_1541	NAGPA domain-containing protein	Streptococcus vestibularis F0396	182	0.8445	0.167817	1.22731e-06
A0A1V0GGK6	A6J79_00040	GyrI-like domain-containing protein	Streptococcus equinus (Streptococcus bovis)	355	0.627945	0.127167	1.23718e-06
Q8DW97	rpsI SMU_170	30S ribosomal protein S9	Streptococcus mutans serotype c (strain ATCC 700610 / UA159)	567	0.544412	0.111019	1.2384e-06
A0A074J2L6	CKU37_03210 DL07_00070 NCTC8618_02656	DUF3021 domain-containing protein (Protein of uncharacterized function (DUF3021))	Streptococcus salivarius	435	0.591628	0.12031	1.25134e-06
A0A1C5UU77	dacA SAMEA3545328_01611	Diadenylate cyclase (DAC) (EC 2.7.7.85) (Cyclic-di-AMP synthase) (c-di-AMP synthase)	uncultured Blautia sp.	132	-1.24714	0.244895	1.25518e-06
A0A1T4XQB1	mscL SAMN02745178_02113	Large-conductance mechanosensitive channel	Gemmiger formicilis	618	-0.573462	0.117161	1.2613e-06
I0QHX1	PS4_52119	Histidinol-phosphatase (HolPase) (EC 3.1.3.15)	Streptococcus salivarius PS4	366	0.620464	0.12587	1.26959e-06
I2NIC2	HMPREF9971_1554	Peptidase, S41 family	Streptococcus parasanguinis F0449	319	0.652487	0.132032	1.27031e-06
F8HBD4	Ssal_01945	Transposase of family protein	Streptococcus salivarius (strain 57.I)	547	0.555413	0.113361	1.27532e-06
A0A1V0GHB2	A6J79_01385	Uncharacterized protein	Streptococcus equinus (Streptococcus bovis)	374	0.615092	0.124867	1.2818e-06
I1ZJQ0	adcB Spaf_0251	ABC transporter (Permease), Zn porter	Streptococcus parasanguinis FW213	315	0.644942	0.130548	1.28287e-06
I1ZNY4	mutS2 Spaf_1810	Endonuclease MutS2 (EC 3.1.-.-)	Streptococcus parasanguinis FW213	284	0.663392	0.134067	1.31317e-06
E7S7Y1	gldA HMPREF9421_0114	Alcohol dehydrogenase, iron-dependent (EC 1.1.1.1)	Streptococcus australis ATCC 700641	440	0.572927	0.116864	1.33993e-06
W1VJK5	Q616_SPPC00750G0001	Uncharacterized protein (Fragment)	Streptococcus parasanguinis DORA_23_24	522	0.541888	0.110785	1.34333e-06
A0A0B7L8A2	rafF SAMEA3207204_01290	Sugar ABC transporter permease	Streptococcus pneumoniae	254	0.690195	0.139194	1.3439e-06
A0A2I1TUX2	nrdR CYK20_03525	Transcriptional repressor NrdR	Streptococcus parasanguinis	327	0.634759	0.128857	1.35502e-06
A0A1W5ZD35	CQA85_02990	DeoR/GlpR transcriptional regulator	Streptococcus salivarius	430	0.574538	0.117245	1.37022e-06
A8AWB7	thrS SGO_0778	Threonine--tRNA ligase (EC 6.1.1.3) (Threonyl-tRNA synthetase) (ThrRS)	Streptococcus gordonii (strain Challis / ATCC 35105 / BCRC 15272 / CH1 / DL1 / V288)	415	0.586589	0.119881	1.44086e-06
I1ZKY3	Spaf_0701	MTS domain-containing protein	Streptococcus parasanguinis FW213	285	0.664105	0.13482	1.44119e-06
F0FH66	HMPREF9388_2049	Oxidoreductase, short chain dehydrogenase/reductase family protein (EC 1.1.1.140)	Streptococcus sanguinis SK353	327	0.646325	0.131595	1.44348e-06
J7T7J0	RSSL_01124	Glycine betaine transport system permease protein / Glycine betaine-binding protein	Streptococcus salivarius K12	354	0.594315	0.121186	1.44914e-06
A0A1V0H7G7	A6J87_04955	DUF4097 domain-containing protein	Streptococcus salivarius	431	0.596823	0.122193	1.48071e-06
Q5M283	aspS stu1969	Aspartate--tRNA ligase (EC 6.1.1.12) (Aspartyl-tRNA synthetase) (AspRS)	Streptococcus thermophilus (strain ATCC BAA-250 / LMG 18311)	591	0.542557	0.111682	1.52996e-06
W3Y1X0	HMPREF1519_2000	Histidine phosphatase superfamily (Branch 1)	Streptococcus sp. SR4	541	0.557006	0.11465	1.57115e-06
E3CN37	HMPREF9192_2010	Transposase-like protein	Streptococcus vestibularis F0396	324	0.671523	0.137176	1.58265e-06
I1ZJV3	Spaf_0306	Histidine kinase, putative	Streptococcus parasanguinis FW213	341	0.6169	0.126208	1.58483e-06
V8BC33	HMPREF1195_01616	ABC2_membrane domain-containing protein	Streptococcus parasanguinis CC87K	440	0.572376	0.117589	1.59715e-06
P66634	rpsH SPy_0065 M5005_Spy0058	30S ribosomal protein S8	Streptococcus pyogenes serotype M1	622	0.518596	0.106984	1.60032e-06
A0A1T4XWB4	SAMN02745178_02369	Uncharacterized protein	Gemmiger formicilis	469	-0.658065	0.135398	1.60813e-06
A0A0F3HG37	yqgN CQA85_07595 DWZ07_06270 GMC29_04905 NCTC7366_01912	5-formyltetrahydrofolate cyclo-ligase (EC 6.3.3.2)	Streptococcus salivarius	388	0.591175	0.121307	1.61813e-06
T0TL01	HSISS2_2127	Colicin V production protein	Streptococcus sp. HSISS2	388	0.607444	0.12463	1.62077e-06
A0A0F3HJ73	comD_2 D8867_01885 DWZ07_06175 NCTC7366_01893	Histidine kinase (Putative histidine kinase of the competence regulon, ComD)	Streptococcus salivarius	370	0.614196	0.126001	1.63154e-06
A0A0F3H3R2	epuA CYK20_00355 D8866_00960 DW666_06480 DW820_05810 GMC66_00580 GMC80_07970 GMC82_05835 GMC84_05115 GMC92_00555 GMC94_03265 GMC95_01075 TZ97_00497	Competence associated protein (DNA-directed RNA polymerase subunit beta)	Streptococcus parasanguinis	222	0.731189	0.148345	1.66539e-06
A0A3D4E1B4	pyk DIU02_03895	Pyruvate kinase (EC 2.7.1.40)	Subdoligranulum sp.	629	-0.546524	0.113057	1.68711e-06
U5P2E3	glgA N597_02755	Glycogen synthase (EC 2.4.1.21) (Starch [bacterial glycogen] synthase)	Streptococcus sp. I-P16	310	0.658686	0.134915	1.7103e-06
A0A1T4X5P7	SAMN02745178_01455	Histidine kinase (EC 2.7.13.3)	Gemmiger formicilis	491	-0.642324	0.132662	1.73281e-06
A0A1T4XT47	SAMN02745178_02279	Alanine or glycine:cation symporter, AGCS family	Gemmiger formicilis	639	-0.539181	0.111702	1.74373e-06
A0A3D4DWS9	DIU02_01100	Beta-methylgalactoside transporter	Subdoligranulum sp.	643	-0.539555	0.111823	1.75414e-06
A0A3D4DZC3	DIU02_05525	Uncharacterized protein	Subdoligranulum sp.	522	-0.629744	0.130293	1.77407e-06
I1ZNP6	hutU Spaf_1716	Urocanate hydratase (Urocanase) (EC 4.2.1.49) (Imidazolonepropionate hydrolase)	Streptococcus parasanguinis FW213	349	0.638739	0.131421	1.78725e-06
A0A0F3HE63	aroE CQA85_08985	Shikimate dehydrogenase (NADP(+)) (SDH) (EC 1.1.1.25)	Streptococcus salivarius	348	0.608406	0.12513	1.79443e-06
E8KU74	HMPREF9425_0656	Uncharacterized protein	Streptococcus vestibularis ATCC 49124	352	0.594391	0.122345	1.80435e-06
A0A2A5QGH6	CQA85_00265	Uncharacterized protein	Streptococcus salivarius	404	0.632439	0.130452	1.80923e-06
F8LGT4	SALIVB_0239	Uncharacterized protein	Streptococcus salivarius (strain CCHSS3)	395	0.59985	0.123743	1.80966e-06
I1ZJX5	Spaf_0330	Chromosome segregation helicase	Streptococcus parasanguinis FW213	320	0.629892	0.129504	1.82783e-06
P69883	groEL groL SPy_2070 M5005_Spy1761	Chaperonin GroEL (EC 5.6.1.7) (60 kDa chaperonin) (Chaperonin-60) (Cpn60)	Streptococcus pyogenes serotype M1	558	0.532479	0.110432	1.85141e-06
J7TP74	tilS RSSL_00828 RSSL_02268	tRNA(Ile)-lysidine synthase (EC 6.3.4.19) (tRNA(Ile)-2-lysyl-cytidine synthase) (tRNA(Ile)-lysidine synthetase)	Streptococcus salivarius K12	402	0.604778	0.124945	1.86244e-06
Q03LD3	lysS STER_0733	Lysine--tRNA ligase (EC 6.1.1.6) (Lysyl-tRNA synthetase) (LysRS)	Streptococcus thermophilus (strain ATCC BAA-491 / LMD-9)	487	0.568505	0.117787	1.87316e-06
J7TVQ1	RSSL_00308 RSSL_02271	Cell shape-determining protein MreC (Cell shape protein MreC)	Streptococcus salivarius K12	375	0.605573	0.124946	1.87977e-06
Q97NG1	gltX SP_2069	Glutamate--tRNA ligase (EC 6.1.1.17) (Glutamyl-tRNA synthetase) (GluRS)	Streptococcus pneumoniae serotype 4 (strain ATCC BAA-334 / TIGR4)	648	0.506523	0.10532	1.88847e-06
E8K854	HMPREF8577_1697	Uncharacterized protein	Streptococcus parasanguinis ATCC 903	299	0.654895	0.134665	1.89656e-06
K8N243	HMPREF9186_00944	Uncharacterized protein	Streptococcus sp. F0442	304	0.657487	0.135285	1.90112e-06
F8HFT1	Ssal_00343	Conserved domain protein	Streptococcus salivarius (strain 57.I)	317	0.692997	0.142744	1.91362e-06
T0T0C2	HSISS1_792	Uncharacterized protein	Streptococcus sp. HSISS1	280	0.680646	0.139903	1.93217e-06
P66137	rpmA rpl27 SPy_0822 M5005_Spy0635	50S ribosomal protein L27	Streptococcus pyogenes serotype M1	604	0.511468	0.106386	1.93894e-06
A8AWM5	glmM SGO_0889	Phosphoglucosamine mutase (EC 5.4.2.10)	Streptococcus gordonii (strain Challis / ATCC 35105 / BCRC 15272 / CH1 / DL1 / V288)	75	0.572436	0.037913	1.97369e-06
A0A1V0GI52	A6J79_03440	SseB domain-containing protein	Streptococcus equinus (Streptococcus bovis)	405	0.577157	0.119549	1.97483e-06
E1M6T3	SIN_0634	Glucitol/sorbitol-specific phosphotransferase enzyme IIA component (EC 2.7.1.-)	Streptococcus infantis SK1302	276	0.682284	0.140341	1.97848e-06
T0UQB4	HSISS2_1807	Amino acid ABC transporter, aminoacid-binding protein	Streptococcus sp. HSISS2	494	0.56842	0.118111	1.99243e-06
Q5M527	stu0672	Peptidase, U32 family	Streptococcus thermophilus (strain ATCC BAA-250 / LMG 18311)	607	0.509797	0.1062	2.01323e-06
J7T582	RSSL_01878	Hydrolase (HAD superfamily)	Streptococcus salivarius K12	185	0.785947	0.159689	2.01925e-06
D1PKA5	SUBVAR_04536	Putative tRNA (cytidine(34)-2'-O)-methyltransferase (EC 2.1.1.207) (tRNA (cytidine/uridine-2'-O-)-methyltransferase)	Subdoligranulum variabile DSM 15176	611	-0.560889	0.1169	2.02758e-06
T0TYL0	HSISM1_65	Nicotinamide-nucleotide adenylyltransferase, NadR family / Ribosylnicotinamide kinase (EC 2.7.1.22) (EC 2.7.7.1)	Streptococcus sp. HSISM1	303	0.667323	0.137671	2.03755e-06
A0A3D5TDX8	frr DHN18_01590	Ribosome-recycling factor (RRF) (Ribosome-releasing factor)	Oscillibacter sp.	89	-1.49689	0.293219	2.06682e-06
A0A1W5ZD60	CQA85_03160 GMC29_10300	DUF5105 domain-containing protein	Streptococcus salivarius	367	0.607631	0.125936	2.08311e-06
T0TD56	HSISS1_1483	Carbonic anhydrase (EC 4.2.1.1)	Streptococcus sp. HSISS1	449	0.580711	0.120861	2.12454e-06
A0A1V0GJ60	A6J79_05570	Efflux transporter periplasmic adaptor subunit	Streptococcus equinus (Streptococcus bovis)	414	0.588411	0.122302	2.12889e-06
Q5LXQ9	ruvB str1936	Holliday junction ATP-dependent DNA helicase RuvB (EC 3.6.4.12)	Streptococcus thermophilus (strain CNRZ 1066)	603	0.533225	0.111373	2.1296e-06
J7T5U8	RSSL_00959	Competence-specific sigma factor ComX	Streptococcus salivarius K12	361	0.617527	0.128115	2.13119e-06
A0A3D4DX68	DIU02_01800	Uncharacterized protein	Subdoligranulum sp.	587	-0.581109	0.121356	2.13585e-06
A0A1T4X0X4	SAMN02745178_01215	DnaD and phage-associated domain-containing protein	Gemmiger formicilis	518	-0.615243	0.128367	2.16324e-06
A0A1T4WFJ3	proA SAMN02745178_00478	Gamma-glutamyl phosphate reductase (GPR) (EC 1.2.1.41) (Glutamate-5-semialdehyde dehydrogenase) (Glutamyl-gamma-semialdehyde dehydrogenase) (GSA dehydrogenase)	Gemmiger formicilis	608	-0.556801	0.116408	2.18191e-06
A0A074JEH0	yfkJ_1 DL07_10685 EAI94_06585 GMC21_06540 GMC47_06340 NCTC8618_04441	Low molecular weight phosphotyrosine protein phosphatase (Low molecular weight protein-tyrosine-phosphatase yfkj) (EC 3.1.3.48) (Protein tyrosine phosphatase)	Streptococcus salivarius	357	0.627124	0.130253	2.19872e-06
A0A3D4DZJ9	DIU02_04175	Stage 0 sporulation protein A homolog	Subdoligranulum sp.	426	-0.741609	0.154498	2.20818e-06
Q3K3U5	rpsK SAK_0115	30S ribosomal protein S11	Streptococcus agalactiae serotype Ia (strain ATCC 27591 / A909 / CDC SS700)	668	0.492666	0.103169	2.2185e-06
F8LIK5	ygcM SALIVB_0882	6-carboxy-5,6,7,8-tetrahydropterin synthase (EC 4.-.-.-)	Streptococcus salivarius (strain CCHSS3)	334	0.660355	0.137071	2.22527e-06
A0A0F3H6T2	bgaA TZ97_01634	Beta-galactosidase (EC 3.2.1.23)	Streptococcus parasanguinis	354	0.608483	0.126464	2.2387e-06
A0A3D4E0X6	DIU02_08145	AraC family transcriptional regulator	Subdoligranulum sp.	527	-0.609657	0.127439	2.24746e-06
Q9WXK9	ptsI	Phosphoenolpyruvate-protein phosphotransferase (EC 2.7.3.9) (Phosphotransferase system, enzyme I)	Streptococcus equinus (Streptococcus bovis)	628	0.502359	0.105231	2.25545e-06
D1PP63	recA SUBVAR_06177	Protein RecA (Recombinase A)	Subdoligranulum variabile DSM 15176	654	-0.536971	0.1126	2.29545e-06
A0A3D4E2H3	DIU02_05940	Nucleoside triphosphate pyrophosphohydrolase	Subdoligranulum sp.	570	-0.58141	0.121846	2.33773e-06
A0A074INW9	DL07_07295	CAAX protease	Streptococcus salivarius	90	1.0947	0.215938	2.34167e-06
X8IPX3	ftsY HMPREF1517_0426	Signal recognition particle receptor FtsY (SRP receptor)	Streptococcus sp. ACS2	314	0.643432	0.133697	2.36022e-06
A0A0F3HDA1	BSR19_10585 CQA85_06985 DWZ07_09565 FHI56_01965 GMC29_06675 NCTC7366_02084	Insulinase family protein (Peptidase M16) (Peptidase M16 inactive domain protein)	Streptococcus salivarius	423	0.586222	0.122468	2.38068e-06
A0A353BPV3	rfbD DDW15_06520 DIU02_07300	dTDP-4-dehydrorhamnose reductase (EC 1.1.1.133)	Subdoligranulum sp.	629	-0.554359	0.116437	2.39772e-06
I1ZNZ8	Spaf_1824	Dipeptidase (EC 3.4.-.-)	Streptococcus parasanguinis FW213	309	0.633255	0.131644	2.40263e-06
F8HB71	Ssal_00544	HTH_38 domain-containing protein	Streptococcus salivarius (strain 57.I)	302	0.689804	0.143422	2.41144e-06
A0A2I1TR11	raiA hpf CYK20_09570 DW728_06540 GMC73_08375 GMC91_08745	Ribosome hibernation promoting factor (HPF)	Streptococcus parasanguinis	267	0.677456	0.140463	2.44724e-06
F8LL13	SALIVB_1773	Uncharacterized protein	Streptococcus salivarius (strain CCHSS3)	357	0.610032	0.127316	2.45127e-06
H1CE34	HMPREF0995_02712	Uncharacterized protein	Lachnospiraceae bacterium 7_1_58FAA	133	-1.0207	0.206114	2.45177e-06
A0A353BNV7	DDW15_04755	Polysaccharide biosynthesis protein	Subdoligranulum sp.	640	-0.546498	0.114959	2.48054e-06
A0A2G9VNN2	BSQ39_10860	Uncharacterized protein	Loigolactobacillus backii	707	0.496062	0.104571	2.55513e-06
A8AWM9	obg SGO_0893	GTPase Obg (EC 3.6.5.-) (GTP-binding protein Obg)	Streptococcus gordonii (strain Challis / ATCC 35105 / BCRC 15272 / CH1 / DL1 / V288)	289	0.671817	0.139891	2.55681e-06
E3CSF0	HMPREF9192_0018	Uncharacterized protein	Streptococcus vestibularis F0396	586	0.527228	0.111015	2.58549e-06
A0A2W1IMQ4	CKU37_03870	RNA-binding protein	Streptococcus salivarius	307	0.623183	0.130017	2.59227e-06
A8AZB9	efp SGO_1863	Elongation factor P (EF-P)	Streptococcus gordonii (strain Challis / ATCC 35105 / BCRC 15272 / CH1 / DL1 / V288)	582	0.502578	0.105852	2.60265e-06
T0TTM3	HSISS2_649	PTS system, mannose-specific IID component (EC 2.7.1.69)	Streptococcus sp. HSISS2	365	0.592186	0.124015	2.62033e-06
A0A1T4WP58	SAMN02745178_00900	Transporter, NhaC family	Gemmiger formicilis	606	-0.568288	0.11978	2.62188e-06
A0A1W5ZBX4	DWZ07_06250	Trep_Strep domain-containing protein	Streptococcus salivarius	374	0.596243	0.124911	2.63432e-06
E9DP24	HMPREF0848_00460	Uncharacterized protein	Streptococcus sp. C150	303	0.646807	0.135033	2.63723e-06
F8LKM8	SALIVB_1636	Folylpolyglutamate synthase (Folylpoly-gamma-glutamate synthetase) (FPGS) (Tetrahydrofolate synthase) (Tetrahydrofolylpolyglutamate synthase) (EC 6.3.2.17)	Streptococcus salivarius (strain CCHSS3)	483	0.545931	0.114828	2.64891e-06
A0A0M4K6L0	asp DW726_09620 NCTC3165_01688 RN86_05135	Alkaline shock protein (Asp23/Gls24 family envelope stress response protein)	Streptococcus gordonii	308	0.639151	0.133489	2.65812e-06
T0VCY6	HSISS2_1326	Uncharacterized protein	Streptococcus sp. HSISS2	561	0.517687	0.109095	2.65994e-06
A0A2I1TT40	CYK20_05545 DF218_08145	Uncharacterized protein	Streptococcus parasanguinis	516	0.515979	0.108727	2.70563e-06
A0A1T4XE51	SAMN02745178_01763	Uncharacterized protein	Gemmiger formicilis	497	-0.618041	0.13018	2.74356e-06
I1ZMF6	proA Spaf_1246	Gamma-glutamyl phosphate reductase (GPR) (EC 1.2.1.41) (Glutamate-5-semialdehyde dehydrogenase) (Glutamyl-gamma-semialdehyde dehydrogenase) (GSA dehydrogenase)	Streptococcus parasanguinis FW213	231	0.696895	0.144926	2.78161e-06
A0A2U2M6D5	yecS_4 GFB63_09350 NCTC12958_01354 STHERMO_1194	ABC transporter permease subunit (Amino acid ABC transporter permease) (Amino acid ABC transporter, permease protein)	Streptococcus thermophilus	598	0.510851	0.108272	2.97139e-06
A0A0F3HE88	nnrD D8867_03150 GMC29_05835 NCTC7366_01423	ADP-dependent (S)-NAD(P)H-hydrate dehydratase (EC 4.2.1.136) (ADP-dependent NAD(P)HX dehydratase)	Streptococcus salivarius	351	0.626226	0.131784	2.99515e-06
A0A1V0GIH2	A6J79_04135	DD-transpeptidase (EC 2.4.1.129) (EC 3.4.16.4) (Penicillin-insensitive transglycosylase) (Penicillin-sensitive transpeptidase) (Peptidoglycan TGase)	Streptococcus equinus (Streptococcus bovis)	412	0.573826	0.121101	3.01231e-06
A0A174CKE9	ERS852470_01492	MATE efflux family protein	Clostridium disporicum	121	-1.29196	0.26307	3.02264e-06
I1ZJU0	ackA Spaf_0293	Acetate kinase (EC 2.7.2.1) (Acetokinase)	Streptococcus parasanguinis FW213	333	0.591742	0.124505	3.02585e-06
Q5M3B3	serB stu1519	Phosphoserine phosphatase (PSP) (PSPase) (EC 3.1.3.3) (O-phosphoserine phosphohydrolase)	Streptococcus thermophilus (strain ATCC BAA-250 / LMG 18311)	528	0.537987	0.11398	3.03321e-06
J7TPD4	RSSL_00277 RSSL_02303	Uncharacterized protein	Streptococcus salivarius K12	362	0.609304	0.128407	3.03723e-06
I1ZJP2	Spaf_0243	Uncharacterized protein	Streptococcus parasanguinis FW213	366	0.639414	0.134826	3.04736e-06
E8KXI5	dacA HMPREF9425_1817	Serine-type D-Ala-D-Ala carboxypeptidase (EC 3.4.16.4)	Streptococcus vestibularis ATCC 49124	493	0.535049	0.113379	3.10417e-06
F8LKP1	SALIVB_1649	Uncharacterized protein	Streptococcus salivarius (strain CCHSS3)	375	0.580716	0.122653	3.13972e-06
A0A359YEI8	purD SPADD19_01889	Phosphoribosylamine--glycine ligase (EC 6.3.4.13) (GARS) (Glycinamide ribonucleotide synthetase) (Phosphoribosylglycinamide synthetase)	Streptococcus parasanguinis	634	0.498569	0.106019	3.16841e-06
A0A2V2F6U0	DBX91_13185	Elongation factor G	Subdoligranulum variabile	664	-0.527572	0.11229	3.20183e-06
R7BS08	thyA BN674_01241	Thymidylate synthase (TS) (TSase) (EC 2.1.1.45)	Firmicutes bacterium CAG:475	36	-1.62104	0.196373	3.23104e-06
A0A353BME6	DDW15_02115	Sugar ABC transporter ATP-binding protein	Subdoligranulum sp.	466	-0.65539	0.139036	3.23361e-06
A0A1C7CT42	HMPREF3219_0201606	LytTr DNA-binding domain protein	Streptococcus salivarius	289	0.669912	0.141094	3.26823e-06
A0A1T4XEI5	SAMN02745178_01790	Cobyrinic acid a,c-diamide synthase	Gemmiger formicilis	502	-0.604127	0.128357	3.27198e-06
A0A074ITE3	yqgQ_2 A6J87_00875 CYK22_04885 DL07_09635 DWV94_04820 DWY30_03025 EAI94_08485 FOC73_09110 GMC21_08715 GMC47_08640 GMC48_06230 GMC68_06315 GMC70_00570 HRE60_03585 NCTC8618_03265	DUF910 domain-containing protein (DUF910 family protein) (Hypothetical cytosolic protein) (YqgQ family protein)	Streptococcus salivarius	346	0.615944	0.130173	3.27975e-06
E8K3S3	glgC HMPREF8577_0208	Glucose-1-phosphate adenylyltransferase (EC 2.7.7.27) (ADP-glucose pyrophosphorylase) (ADPGlc PPase) (ADP-glucose synthase)	Streptococcus parasanguinis ATCC 903	279	0.647584	0.136353	3.30313e-06
Q3K2D0	rplS SAK_0692	50S ribosomal protein L19	Streptococcus agalactiae serotype Ia (strain ATCC 27591 / A909 / CDC SS700)	597	0.494953	0.105434	3.32655e-06
F8LGU1	tipA SALIVB_0246	HTH-type transcriptional activator tipA	Streptococcus salivarius (strain CCHSS3)	381	0.608773	0.128964	3.32803e-06
A0A1T4X648	SAMN02745178_01510	RNA polymerase sigma factor, sigma-70 family	Gemmiger formicilis	466	-0.65692	0.139529	3.34366e-06
Q8KJ09	groES groS	Co-chaperonin GroES (10 kDa chaperonin) (Chaperonin-10) (Cpn10)	Streptococcus salivarius	413	0.573617	0.121691	3.35763e-06
I1ZMY4	Spaf_1435	Uncharacterized protein	Streptococcus parasanguinis FW213	255	0.624966	0.131183	3.3761e-06
A0A353BQC9	DDW15_07420	Uncharacterized protein	Subdoligranulum sp.	624	-0.54358	0.115909	3.37893e-06
Q5LXM5	rpmG3 rpmGB str1975	50S ribosomal protein L33 3	Streptococcus thermophilus (strain CNRZ 1066)	612	0.50442	0.107568	3.38978e-06
Q9ZI23	abcU	ABC transporter	Streptococcus salivarius	391	0.586499	0.124402	3.39967e-06
T0V289	HSISM1_225	Peptide deformylase (EC 3.5.1.88)	Streptococcus sp. HSISM1	474	0.535277	0.113876	3.43465e-06
I1ZP15	Spaf_1842	DNA segregation ATPase	Streptococcus parasanguinis FW213	383	0.572564	0.121536	3.47128e-06
Q97SE5	gatC SP_0438	Glutamyl-tRNA(Gln) amidotransferase subunit C (Glu-ADT subunit C) (EC 6.3.5.-)	Streptococcus pneumoniae serotype 4 (strain ATCC BAA-334 / TIGR4)	566	0.508803	0.108599	3.51603e-06
W1VJ30	Q616_SPPC00933G0006	Anaerobic ribonucleoside-triphosphate reductase-activating protein (EC 1.97.1.-)	Streptococcus parasanguinis DORA_23_24	346	0.639944	0.135668	3.52529e-06
Q8DRA8	glmS spr0245	Glutamine--fructose-6-phosphate aminotransferase [isomerizing] (EC 2.6.1.16) (D-fructose-6-phosphate amidotransferase) (GFAT) (Glucosamine-6-phosphate synthase) (Hexosephosphate aminotransferase) (L-glutamine--D-fructose-6-phosphate amidotransferase)	Streptococcus pneumoniae (strain ATCC BAA-255 / R6)	610	0.493719	0.105467	3.5327e-06
I1ZJ40	purN Spaf_0033	Phosphoribosylglycinamide formyltransferase (EC 2.1.2.2) (5'-phosphoribosylglycinamide transformylase) (GAR transformylase) (GART)	Streptococcus parasanguinis FW213	636	0.492685	0.10527	3.53581e-06
A0A2I1TU86	CYK20_02445 DW728_03855 GMC75_07365	MerR family transcriptional regulator	Streptococcus parasanguinis	235	0.707312	0.14884	3.55692e-06
A0A0F3HCZ7	BSR19_10580 FHI56_01970 GMC29_06680 NCTC7366_02083	Insulinase family protein (Peptidase) (Peptidase M16)	Streptococcus salivarius	399	0.56895	0.121	3.58214e-06
A0A1T4WUY0	SAMN02745178_01073	NitT/TauT family transport system ATP-binding protein	Gemmiger formicilis	495	-0.641623	0.136933	3.62224e-06
A0A353BN67	DDW15_03505	Cysteine desulfurase (EC 2.8.1.7)	Subdoligranulum sp.	623	-0.544375	0.116447	3.62305e-06
U5P3R7	DXB95_01710 N597_04120	Esterase	Streptococcus sp. I-P16	356	0.597248	0.12688	3.62425e-06
A0A1T4XLH5	SAMN02745178_01990	Oleate hydratase	Gemmiger formicilis	719	-0.490821	0.105142	3.63183e-06
T0U2M2	HSISS2_1294	Uncharacterized protein	Streptococcus sp. HSISS2	347	0.631369	0.134093	3.64003e-06
T0UX63	HSISS2_2114	Integral membrane protein	Streptococcus sp. HSISS2	546	0.524698	0.112146	3.65379e-06
A0A141RFI3		TcpE family	uncultured bacterium	323	0.622588	0.132249	3.75029e-06
A0A2U7N015	mdlB	ABC transporter ATP-binding/permease protein	Streptococcus salivarius	574	0.517539	0.110803	3.76559e-06
A0A2I1TVV2	CYK20_01620	Uncharacterized protein	Streptococcus parasanguinis	530	0.492523	0.105382	3.76689e-06
F8HBQ5	Ssal_00659	Acetyltransferase, GNAT family	Streptococcus salivarius (strain 57.I)	357	0.597803	0.127271	3.80933e-06
F8DKM2	rpmG HMPREF0833_11368	50S ribosomal protein L33	Streptococcus parasanguinis (strain ATCC 15912 / DSM 6778 / CIP 104372 / LMG 14537)	364	0.601095	0.128016	3.8342e-06
A0A1T4XK16	SAMN02745178_01970	Uncharacterized protein	Gemmiger formicilis	477	-0.637036	0.136268	3.84603e-06
A0A1T4XQS3	SAMN02745178_02144	Excinuclease ABC subunit A	Gemmiger formicilis	611	-0.544435	0.116809	3.87514e-06
A0A3D4DZ35	ftsH DIU02_03335	ATP-dependent zinc metalloprotease FtsH (EC 3.4.24.-)	Subdoligranulum sp.	657	-0.526164	0.112957	3.87549e-06
D1PKT3	asd SUBVAR_04967	Aspartate-semialdehyde dehydrogenase (EC 1.2.1.11)	Subdoligranulum variabile DSM 15176	677	-0.502266	0.107984	3.97706e-06
A0A353BQW6	rsfS DDW15_08360	Ribosomal silencing factor RsfS	Subdoligranulum sp.	619	-0.550018	0.118191	4.00319e-06
E7S9J0	dnaJ HMPREF9421_0726	Chaperone protein DnaJ	Streptococcus australis ATCC 700641	337	0.601961	0.128408	4.04329e-06
P63384	uvrA SP_0186	UvrABC system protein A (UvrA protein) (Excinuclease ABC subunit A)	Streptococcus pneumoniae serotype 4 (strain ATCC BAA-334 / TIGR4)	365	0.59316	0.126723	4.06418e-06
F8HDH7	Ssal_01237	Integrase catalytic domain-containing protein	Streptococcus salivarius (strain 57.I)	339	0.644396	0.13747	4.09095e-06
T0TYY5	rnmV HSISM1_55	Ribonuclease M5 (EC 3.1.26.8) (RNase M5) (Ribosomal RNA terminal maturase M5)	Streptococcus sp. HSISM1	319	0.595097	0.126919	4.10945e-06
A0A1T4W7P5	SAMN02745178_00128	Polar amino acid transport system permease protein	Gemmiger formicilis	658	-0.518868	0.111708	4.1203e-06
E8K6J5	HMPREF8577_1180	Glycosyltransferase, group 2 family protein (EC 2.4.-.-)	Streptococcus parasanguinis ATCC 903	300	0.630792	0.134388	4.13787e-06
A0A1V0GHA0	A6J79_01360	Uncharacterized protein	Streptococcus equinus (Streptococcus bovis)	395	0.583317	0.124877	4.15554e-06
A0A1T4XJZ1	SAMN02745178_01980	T surface-antigen of pili	Gemmiger formicilis	509	-0.623425	0.133977	4.18417e-06
A0A1C7C6Z7	HMPREF3219_0201385	DNA-binding helix-turn-helix protein	Streptococcus salivarius	373	0.569846	0.121957	4.18769e-06
I1ZPR0	trpS Spaf_2102	Tryptophan--tRNA ligase (EC 6.1.1.2) (Tryptophanyl-tRNA synthetase) (TrpRS)	Streptococcus parasanguinis FW213	341	0.609721	0.130335	4.21111e-06
E7S9S8	HMPREF9421_0814	Hydrolase, HD family	Streptococcus australis ATCC 700641	338	0.590397	0.126194	4.2166e-06
A0A074JBH9	CKU37_03810 CYK22_05005 DL07_09755 GMC70_00450	Alpha/beta hydrolase (Esterase)	Streptococcus salivarius	370	0.586857	0.125634	4.2227e-06
E7SAN2	HMPREF9421_1249	Uncharacterized protein	Streptococcus australis ATCC 700641	273	0.644042	0.137167	4.26299e-06
A0A1C5NLS8	SAMEA3545328_00505	Uncharacterized ABC transporter ATP-binding protein HI_1252	uncultured Blautia sp.	56	-1.02873	0.109798	4.30074e-06
B5E2L2	uvrC SPG_0561	UvrABC system protein C (Protein UvrC) (Excinuclease ABC subunit C)	Streptococcus pneumoniae serotype 19F (strain G54)	331	0.614131	0.131352	4.30584e-06
A0A1T4WSY5	SAMN02745178_00982	Uncharacterized protein	Gemmiger formicilis	545	-0.579957	0.124898	4.30985e-06
F2CFR2	manM HMPREF9391_1505	PTS family mannose porter, IIC component (EC 2.7.1.69)	Streptococcus sanguinis SK408	315	0.63298	0.135298	4.33486e-06
A0A3D4E297	mntP DIU02_06160	Putative manganese efflux pump MntP	Subdoligranulum sp.	510	-0.616905	0.132789	4.34317e-06
A0A1Q6SXF4	BHW54_08160	Heme ABC transporter ATP-binding protein	Subdoligranulum sp. 60_17	647	-0.534488	0.115345	4.35028e-06
G6EMC3	STHE1630_00264	Oxidoreductase acting on the CH-CH group of donors with NAD(+) or NADP(+) as acceptor (EC 1.3.1.-)	Streptococcus thermophilus CNCM I-1630	575	0.519005	0.111884	4.35832e-06
A0A1T4XW90	SAMN02745178_02406	Methyltransferase domain-containing protein	Gemmiger formicilis	563	-0.559804	0.120679	4.37289e-06
A0A1T4UE73	SAMN02745147_0516	Sulfur carrier protein ThiS adenylyltransferase	Intestinibacter bartlettii DSM 16795	215	-0.838464	0.177715	4.37382e-06
A0A0F3H8R0	CQA85_05905 DWV94_06485 DWZ07_07370 EAI94_07565 FHI56_08820 FOC73_02210 GMC21_07800 GMC47_07125 GMC48_03695 HRE60_06290	ABC transporter ATP-binding protein (ATP-binding cassette domain-containing protein)	Streptococcus salivarius	318	0.611447	0.130829	4.40843e-06
A0A1Q6T4V8	kduI BHW54_03305	4-deoxy-L-threo-5-hexosulose-uronate ketol-isomerase (EC 5.3.1.17) (5-keto-4-deoxyuronate isomerase) (DKI isomerase)	Subdoligranulum sp. 60_17	734	-0.474815	0.102667	4.44812e-06
W1U109	Q615_SPAC00010G0001	Uncharacterized protein	Streptococcus anginosus DORA_7	653	0.49487	0.106911	4.46978e-06
A0A3D4E256	DIU02_05840	Hydrolase	Subdoligranulum sp.	597	-0.558239	0.120541	4.47941e-06
A0A015Z8S5	M136_4983	MORN repeat variant family protein	Bacteroides fragilis str. S36L11	112	1.20591	0.234916	4.49531e-06
A0A3D4E1W3	DIU02_05395	DUF772 domain-containing protein	Subdoligranulum sp.	601	-0.547693	0.118296	4.49596e-06
A0A1T4WPP8	SAMN02745178_00840	GyrI-like domain-containing protein	Gemmiger formicilis	508	-0.624169	0.134551	4.50302e-06
D6S6C8	HMPREF0526_11450	Uncharacterized protein	Lactobacillus jensenii JV-V16	768	0.471274	0.102033	4.53987e-06
I1ZLE9	pheA Spaf_0872	Prephenate dehydratase (PDT) (EC 4.2.1.51)	Streptococcus parasanguinis FW213	252	0.647429	0.138128	4.59079e-06
J7TW34	RSSL_00370	ABC transporter ATP-binding protein	Streptococcus salivarius K12	366	0.591476	0.127084	4.59574e-06
E7SBQ8	HMPREF9421_1625	Methyltransferase domain protein	Streptococcus australis ATCC 700641	319	0.614241	0.131672	4.5979e-06
J7TQZ6	RSSL_01508	Cobalamin-binding protein	Streptococcus salivarius K12	333	0.57599	0.12358	4.63175e-06
J1SBT0	levX SPAR10_0779	LevX protein	Streptococcus infantis SPAR10	249	0.639657	0.136313	4.63421e-06
F8LKH3	bglP SALIVB_1578	PTS system beta-glucoside-specific EIIBCA component (EIIBCA-Bgl) (EII-Bgl) (EC 2.7.1.-)	Streptococcus salivarius (strain CCHSS3)	375	0.576105	0.123973	4.70283e-06
J7TNW1	RSSL_01864	CAAX amino terminal protease family	Streptococcus salivarius K12	299	0.633594	0.135892	4.75259e-06
I1ZNL7	scrB Spaf_1684	Sucrose-6-phosphate hydrolase (EC 3.2.1.26) (Invertase)	Streptococcus parasanguinis FW213	292	0.620585	0.133076	4.77966e-06
A0A3D4DXZ2	DIU02_02960	Uncharacterized protein	Subdoligranulum sp.	628	-0.550005	0.119221	4.81527e-06
T0UYV0	HSISS2_291	Transcriptional repressor of the fructose operon, DeoR family	Streptococcus sp. HSISS2	556	0.526469	0.113981	4.82653e-06
I1ZJU8	Spaf_0301	Uncharacterized protein	Streptococcus parasanguinis FW213	234	0.68849	0.146987	4.83369e-06
R6I542	BN556_01870	Biotin transporter	Firmicutes bacterium CAG:240	132	-1.23803	0.259106	4.83903e-06
R7BSA3	rplX BN674_00130	50S ribosomal protein L24	Firmicutes bacterium CAG:475	30	-1.66064	0.206869	4.86075e-06
W3XUL7	HMPREF1519_0429	Pseudouridine synthase (EC 5.4.99.-)	Streptococcus sp. SR4	309	0.629505	0.135245	4.8616e-06
A0A3D4DZ53	DIU02_03455	tRNA (N(6)-L-threonylcarbamoyladenosine(37)-C(2))-methylthiotransferase MtaB	Subdoligranulum sp.	603	-0.554853	0.120296	4.8778e-06
A0A1T4X5W1	SAMN02745178_01497	Type IV pilus assembly protein PilC	Gemmiger formicilis	580	-0.559924	0.121344	4.89267e-06
I0QJ38	PS4_46630	Uncharacterized protein	Streptococcus salivarius PS4	444	0.541053	0.116951	4.94264e-06
A0A1T4W8N3	SAMN02745178_00187	Uncharacterized protein	Gemmiger formicilis	522	-0.58892	0.127619	4.97344e-06
A0A1V0GLD7	pulA A6J79_09930	Alpha-dextrin endo-1,6-alpha-glucosidase (EC 3.2.1.41) (Pullulan 6-glucanohydrolase)	Streptococcus equinus (Streptococcus bovis)	357	0.593243	0.127918	5.00108e-06
A0A0F3HAE1	stkP pknB prkC D8867_01690 DWZ07_05265 GMC29_00870 NCTC7366_00576	Non-specific serine/threonine protein kinase (EC 2.7.11.1)	Streptococcus salivarius	350	0.58261	0.125707	5.09418e-06
A0A3E4UAV7	D8866_05100 GMC66_04640 GMC75_07250 GMC80_03910 GMC82_00170 GMC84_00165	KH domain-containing protein (R3H domain protein)	Streptococcus parasanguinis	279	0.634789	0.136414	5.10983e-06
E8JSH6	punA HMPREF9422_0156	Purine nucleoside phosphorylase (EC 2.4.2.1) (Inosine-guanosine phosphorylase)	Streptococcus cristatus ATCC 51100	315	0.597765	0.128749	5.12782e-06
F8HD95	Ssal_01149	Transposase	Streptococcus salivarius (strain 57.I)	332	0.650563	0.140306	5.13796e-06
A0A1V0GIG9	A6J79_04095	DUF3021 domain-containing protein	Streptococcus equinus (Streptococcus bovis)	318	0.60069	0.129479	5.15425e-06
U5P1I8	N597_00970	Dihydroxyacetone kinase	Streptococcus sp. I-P16	333	0.607746	0.1311	5.18406e-06
A0A1Q6T7S2	BHW54_01900	Uncharacterized protein	Subdoligranulum sp. 60_17	548	-0.584287	0.126914	5.20723e-06
A0A3D4W2J5	DF289_09565	Uncharacterized protein	Faecalibacterium sp.	687	-0.500951	0.109073	5.21002e-06
T1ZDJ0	pstB2 SIR_0558	Phosphate transport system, ATP-binding protein (EC 3.6.3.27)	Streptococcus intermedius B196	272	0.681239	0.146469	5.21075e-06
F8LJZ8	hmuV SALIVB_1390	Hemin import ATP-binding protein hmuV (EC 3.6.3.-)	Streptococcus salivarius (strain CCHSS3)	336	0.604552	0.130411	5.21403e-06
A0A2P1BV22	A6J79_01365	Uncharacterized protein	Streptococcus equinus (Streptococcus bovis)	377	0.584675	0.126469	5.24892e-06
I1ZPN7	Spaf_2079	ABC-type nitrate/sulfonate/bicarbonate transport system, permease component	Streptococcus parasanguinis FW213	303	0.606441	0.130724	5.26124e-06
A8AZJ9	rpoA SGO_1959	DNA-directed RNA polymerase subunit alpha (RNAP subunit alpha) (EC 2.7.7.6) (RNA polymerase subunit alpha) (Transcriptase subunit alpha)	Streptococcus gordonii (strain Challis / ATCC 35105 / BCRC 15272 / CH1 / DL1 / V288)	356	0.579056	0.125213	5.29005e-06
A0A1T4WH23	SAMN02745178_00601	von Willebrand factor type A domain-containing protein	Gemmiger formicilis	546	-0.567361	0.123392	5.31741e-06
A0A1T4WTI2	SAMN02745178_01007	ABC transporter	Gemmiger formicilis	702	-0.500713	0.109148	5.32244e-06
K8MQX2	HMPREF9186_01433	7,8-dihydroneopterin aldolase (EC 4.1.2.25)	Streptococcus sp. F0442	330	0.606654	0.131123	5.40171e-06
A0A074ITJ4	A6J87_04180 CKU37_04705 CQA85_08440 CYK22_10195 D8867_07025 DL07_06675 DWY30_09110 DWZ07_08315 EAI94_09015 FBF48_08670 FHI56_01250 FOC73_06025 GMC04_09085 GMC05_09075 GMC06_09575 GMC07_09270 GMC09_09260 GMC21_08940 GMC22_09180 GMC26_09045 GMC28_07570 GMC29_09675 GMC38_09190 GMC40_09250 GMC42_09185 GMC47_08865 GMC48_06970 GMC61_09075 GMC65_10125 GMC67_08890 GMC68_06795 GMC70_07885 HRE60_00555 I6I0…	Cro/Cl family transcriptional regulator (HTH-type transcriptional regulator) (Helix-turn-helix domain-containing protein) (Helix-turn-helix transcriptional regulator) (Transcriptional regulator)	Streptococcus salivarius	347	0.591611	0.128009	5.40825e-06
E7S807	HMPREF9421_0140	Uncharacterized protein	Streptococcus australis ATCC 700641	340	0.591911	0.128033	5.43346e-06
D1PMS9	leuD SUBVAR_05643	3-isopropylmalate dehydratase small subunit (EC 4.2.1.33) (Alpha-IPM isomerase) (IPMI) (Isopropylmalate isomerase)	Subdoligranulum variabile DSM 15176	642	-0.529914	0.11561	5.50885e-06
E3CCN8	dhkM HMPREF9626_1436	Lactate/malate dehydrogenase, NAD binding domain protein (EC 1.1.1.-)	Streptococcus parasanguinis F0405	303	0.605738	0.130847	5.52351e-06
E8K6X4	HMPREF8577_1309	Gram-positive signal peptide protein, YSIRK family	Streptococcus parasanguinis ATCC 903	317	0.618068	0.133661	5.52737e-06
Q04HZ7	dltA SPD_2005	D-alanine--D-alanyl carrier protein ligase (DCL) (EC 6.2.1.54) (D-alanine--poly(phosphoribitol) ligase subunit 1) (D-alanine-activating enzyme) (DAE)	Streptococcus pneumoniae serotype 2 (strain D39 / NCTC 7466)	410	0.560187	0.12167	5.56307e-06
A0A1T4WWG7	SAMN02745178_01144	Lipid kinase, YegS/Rv2252/BmrU family	Gemmiger formicilis	529	-0.599222	0.130512	5.57021e-06
T0TLZ2	HSISS2_1748	Uncharacterized protein	Streptococcus sp. HSISS2	322	0.640037	0.138503	5.57801e-06
A0A1T4Y147	SAMN02745178_02567	Fibronectin type III-like domain-containing protein	Gemmiger formicilis	504	-0.592426	0.129021	5.60315e-06
J7TXW6	RSSL_01966	Glycosyltransferase involved in cell wall biogenesis (EC 2.4.-.-)	Streptococcus salivarius K12	311	0.597635	0.129278	5.63147e-06
A0A0F3H337	hk09_1 TZ97_00335	Sensor histidine kinase (EC 2.7.3.-)	Streptococcus parasanguinis	298	0.62876	0.135942	5.64362e-06
A0A1T4WPE4	miaB SAMN02745178_00896	tRNA-2-methylthio-N(6)-dimethylallyladenosine synthase (EC 2.8.4.3) ((Dimethylallyl)adenosine tRNA methylthiotransferase MiaB) (tRNA-i(6)A37 methylthiotransferase)	Gemmiger formicilis	645	-0.531131	0.116019	5.65621e-06
I1ZJI5	rimP Spaf_0184	Ribosome maturation factor RimP	Streptococcus parasanguinis FW213	309	0.577739	0.12508	5.71928e-06
A0A1C5XGT4	malP_2 SAMEA3545328_02237	Alpha-1,4 glucan phosphorylase (EC 2.4.1.1)	uncultured Blautia sp.	111	-1.32057	0.270579	5.74736e-06
A0A0F3HD24	cbiO_2 BSR19_10565 CQA85_06965 DWV94_01140 EAI94_08740 FHI56_01985 FOC73_05315 GMC21_06905 GMC29_06695 GMC47_06705 NCTC7366_02080	Cobalt import ATP-binding protein CbiO 2 (EC 3.6.3.-) (Energy-coupling factor transporter ATPase)	Streptococcus salivarius	399	0.558389	0.121477	5.79954e-06
A8AZM0	rplV SGO_1980	50S ribosomal protein L22	Streptococcus gordonii (strain Challis / ATCC 35105 / BCRC 15272 / CH1 / DL1 / V288)	393	0.573064	0.124676	5.82905e-06
A0A0E2PPL7	U751_00100	Transcriptional regulator	Streptococcus pseudopneumoniae 22725	288	0.626852	0.135631	5.85154e-06
A0A1T4XHD7	SAMN02745178_01895	Serine aminopeptidase, S33	Gemmiger formicilis	531	-0.574459	0.125519	5.90334e-06
A0A1C5QS42	SAMEA3545328_00864	Signal transduction histidine kinase	uncultured Blautia sp.	98	-1.52649	0.310237	5.91827e-06
F9Q3S8	pbuX HMPREF9950_0262	Xanthine permease	Streptococcus oralis SK313	470	0.532316	0.116195	5.94789e-06
T0TQL8	HSISS3_427	N-acetyltransferase domain-containing protein	Streptococcus sp. HSISS3	413	0.570114	0.124324	6.03057e-06
J7T6J7	RSSL_01621	NAD-dependent oxidoreductase	Streptococcus salivarius K12	402	0.558872	0.121886	6.12449e-06
A0A074IV53	BSR19_09875 CKU37_01135 D8867_02200 DL07_00985 DWV94_01775 DWY30_01735 DWZ07_06425 EAI94_06295 FHI56_02545 GMC04_04980 GMC05_07580 GMC06_07745 GMC07_08070 GMC09_07580 GMC21_06250 GMC22_06480 GMC26_07425 GMC28_09535 GMC29_05060 GMC38_08315 GMC40_07325 GMC42_07885 GMC47_06050 GMC48_09185 GMC61_07455 GMC65_05970 GMC67_08100 GMC68_09295 HRE60_08975 I6I02_00115 NCTC8618_04381	DNA binding protein (DUF1033 domain-containing protein) (DUF1033 family protein) (Superoxide dismutase)	Streptococcus salivarius	360	0.591651	0.128903	6.16861e-06
R7BSY6	atpA BN674_00394	V-type ATP synthase alpha chain (EC 7.1.2.2) (V-ATPase subunit A)	Firmicutes bacterium CAG:475	32	-2.026	0.227376	6.21983e-06
T0STX5	HSISS1_1908	Uncharacterized protein	Streptococcus sp. HSISS1	282	0.659321	0.143076	6.22244e-06
Q97R84	trmFO gid SP_0943	Methylenetetrahydrofolate--tRNA-(uracil-5-)-methyltransferase TrmFO (EC 2.1.1.74) (Folate-dependent tRNA (uracil-5-)-methyltransferase) (Folate-dependent tRNA(M-5-U54)-methyltransferase)	Streptococcus pneumoniae serotype 4 (strain ATCC BAA-334 / TIGR4)	290	0.657364	0.142715	6.28049e-06
C3QW44	BSCG_03104	Uncharacterized protein	Bacteroides sp. 2_2_4	704	0.493248	0.108408	6.33874e-06
R5ZPW6	BN681_00190	Nucleoid-associated protein BN681_00190	Clostridium sp. CAG:492	38	1.11287	0.131027	6.36477e-06
A0A1V0GHL6	A6J79_01355	GHKL domain-containing protein	Streptococcus equinus (Streptococcus bovis)	365	0.587039	0.128063	6.36972e-06
A0A1T4XJP0	SAMN02745178_01960	Aminotransferase (EC 2.6.1.-)	Gemmiger formicilis	635	-0.51681	0.113526	6.37059e-06
A0A1T4WGH5	SAMN02745178_00513	Helix-turn-helix domain-containing protein	Gemmiger formicilis	568	-0.572786	0.125727	6.4048e-06
A0A1C5YWX9	SAMEA3545264_03964	Uncharacterized protein	uncultured Blautia sp.	688	-0.492695	0.108345	6.43579e-06
R6ZVX5	BN600_00938	ATPase family associated with various cellular activities (AAA)	Roseburia sp. CAG:309	112	-1.18511	0.249434	6.47372e-06
J7SIV3	RSSL_00019	Lysylcardiolipin synthase / Lysyltransferase (EC 2.3.2.-) (EC 2.3.2.3)	Streptococcus salivarius K12	84	0.461345	0.0166634	6.49086e-06
A0A173XQD5	ERS852470_00170	Uncharacterized protein	Clostridium disporicum	83	-1.45275	0.300097	6.51831e-06
I1ZPE1	Spaf_1977	Uncharacterized protein	Streptococcus parasanguinis FW213	303	0.605151	0.13179	6.52801e-06
A0A1Q6T8U3	BHW54_00835	Uncharacterized protein	Subdoligranulum sp. 60_17	592	-0.555305	0.122063	6.56004e-06
A0A1V0GGN3	folP A6J79_00185	Dihydropteroate synthase (DHPS) (EC 2.5.1.15) (Dihydropteroate pyrophosphorylase)	Streptococcus equinus (Streptococcus bovis)	551	0.514049	0.112947	6.58162e-06
D1PN89	rnfE SUBVAR_05806	Ion-translocating oxidoreductase complex subunit E (EC 7.-.-.-) (Rnf electron transport complex subunit E)	Subdoligranulum variabile DSM 15176	686	-0.49316	0.108566	6.58749e-06
A0A0F3HPX5	folB CQA85_01340 D8867_05480 FHI56_04490 NCTC7366_01586	7,8-dihydroneopterin aldolase (EC 4.1.2.25)	Streptococcus salivarius	314	0.615943	0.134375	6.66318e-06
A0A074IZ18	DL07_01880	Accessory gene regulator AgrA	Streptococcus salivarius	344	0.599681	0.131042	6.6704e-06
A0A3D4E3C7	DIU02_07405	Threonine synthase	Subdoligranulum sp.	575	-0.569363	0.125242	6.69055e-06
A0A353BQ74	DDW15_07145	ABC transporter substrate-binding protein	Subdoligranulum sp.	624	-0.534415	0.117642	6.697e-06
A0A1T4WE02	tsaD SAMN02745178_00424	tRNA N6-adenosine threonylcarbamoyltransferase (EC 2.3.1.234) (N6-L-threonylcarbamoyladenine synthase) (t(6)A synthase) (t(6)A37 threonylcarbamoyladenosine biosynthesis protein TsaD) (tRNA threonylcarbamoyladenosine biosynthesis protein TsaD)	Gemmiger formicilis	643	-0.519447	0.114391	6.71707e-06
A0A1T4WKX5	asnA SAMN02745178_00723	Aspartate--ammonia ligase (EC 6.3.1.1) (Asparagine synthetase A)	Gemmiger formicilis	651	-0.51681	0.113853	6.74153e-06
F2CFR1	manX HMPREF9391_1504	EIIAB-Man (EC 2.7.1.191) (EIII-Man) (Mannose-specific phosphotransferase enzyme IIA component) (Mannose-specific phosphotransferase enzyme IIB component) (PTS system mannose-specific EIIA component) (PTS system mannose-specific EIIAB component) (PTS system mannose-specific EIIB component)	Streptococcus sanguinis SK408	347	0.606532	0.132627	6.74221e-06
W3XSR4	HMPREF1519_0544	Antitoxin	Streptococcus sp. SR4	295	0.628174	0.137041	6.80201e-06
U5P7E2	N596_01035	Glutaredoxin-like protein NrdH	Streptococcus sp. I-G2	245	0.681815	0.148124	6.81068e-06
I1ZMC2	Spaf_1212	Multidrug ABC transporter, ATPase and permease component	Streptococcus parasanguinis FW213	236	0.6688	0.145116	6.82703e-06
E8K6F6	HMPREF8577_1141	Glycosyltransferase, group 2 family protein (EC 2.4.-.-)	Streptococcus parasanguinis ATCC 903	257	0.645664	0.140476	6.8473e-06
A0A395X752	brxC DWW07_08230	BREX system P-loop protein BrxC	Blautia obeum	737	-0.472964	0.104398	6.88521e-06
A0A3D4E057	DIU02_04800	Type-4 uracil-DNA glycosylase (EC 3.2.2.27)	Subdoligranulum sp.	535	-0.581451	0.128001	6.93401e-06
A0A3D4E263	DIU02_05375	Stp1/IreP family PP2C-type Ser/Thr phosphatase	Subdoligranulum sp.	604	-0.536967	0.118382	6.93461e-06
A0A1V0GGS6	A6J79_00455	DNA internalization-related competence protein ComEC/Rec2	Streptococcus equinus (Streptococcus bovis)	361	0.580097	0.127127	6.95725e-06
R6TSQ5	BN580_02146	Uncharacterized protein	Firmicutes bacterium CAG:272	58	-1.74067	0.348384	6.97459e-06
S6CP52		Sitespecific recombinases DNA invertase Pin homologs	uncultured bacterium	426	-0.645684	0.141883	7.00579e-06
Q9ZI22		Membrane protein	Streptococcus salivarius	338	0.58373	0.127811	7.02171e-06
A0A2I1TRR9	manX_3 CYK20_08730 D8866_07480 DF218_08525 DW666_09705 DW728_08420 GMC66_09245 GMC73_07730 GMC75_08100 GMC80_06055 GMC82_09470 GMC94_08990	PTS fructose transporter subunit IIA (PTS sugar transporter subunit IIA) (PTS system mannose-specific EIIAB component)	Streptococcus parasanguinis	365	0.554479	0.121578	7.03521e-06
A0A359YHR2	ctsR D8866_05380 DF218_05330 DW666_00705 DW820_08965 SPADD19_01663	Transcriptional regulator CtsR	Streptococcus parasanguinis	344	0.563452	0.123481	7.07295e-06
D1PM70	def SUBVAR_05429	Peptide deformylase (PDF) (EC 3.5.1.88) (Polypeptide deformylase)	Subdoligranulum variabile DSM 15176	631	-0.533876	0.117863	7.0848e-06
A0A3D4E013	DIU02_01710	Endonuclease	Subdoligranulum sp.	432	-0.665756	0.1464	7.08526e-06
A0A1T4WWJ3	SAMN02745178_01077	Uncharacterized protein	Gemmiger formicilis	565	-0.559976	0.123499	7.08766e-06
A0A1Q6JK57	BHV94_05860	MATE family efflux transporter	Clostridiales bacterium 59_14	583	-0.556696	0.122819	7.09504e-06
A0A3D2AFJ9	DEW18_06875	TetR/AcrR family transcriptional regulator	Oscillospiraceae bacterium	601	-0.534333	0.117928	7.10711e-06
A0A1T4WPP6	lspA SAMN02745178_00886	Lipoprotein signal peptidase (EC 3.4.23.36) (Prolipoprotein signal peptidase) (Signal peptidase II) (SPase II)	Gemmiger formicilis	581	-0.577717	0.127504	7.16129e-06
I0QKN5	adk PS4_4688	Adenylate kinase (AK) (EC 2.7.4.3) (ATP-AMP transphosphorylase) (ATP:AMP phosphotransferase) (Adenylate monophosphate kinase)	Streptococcus salivarius PS4	336	0.58382	0.127951	7.16298e-06
A0A1Q6JPT2	BHV94_02575	UPF0340 protein BHV94_02575	Clostridiales bacterium 59_14	566	-0.563317	0.124397	7.27289e-06
I1ZM60	folA Spaf_1147	Dihydrofolate reductase (EC 1.5.1.3)	Streptococcus parasanguinis FW213	205	0.682101	0.148076	7.3121e-06
A0A380KQU2	trxA_2 NCTC13760_01730	Thioredoxin	Streptococcus infantarius	308	0.618223	0.135472	7.33379e-06
A8AYL1	arcA SGO_1593	Arginine deiminase (ADI) (EC 3.5.3.6) (Arginine dihydrolase) (AD)	Streptococcus gordonii (strain Challis / ATCC 35105 / BCRC 15272 / CH1 / DL1 / V288)	319	0.600846	0.131757	7.34085e-06
A0A1T4XB79	dapF SAMN02745178_01652	Diaminopimelate epimerase (DAP epimerase) (EC 5.1.1.7) (PLP-independent amino acid racemase)	Gemmiger formicilis	532	-0.568478	0.125541	7.36442e-06
J7TZB0	pdxS RSSL_01368	Pyridoxal 5'-phosphate synthase subunit PdxS (PLP synthase subunit PdxS) (EC 4.3.3.6) (Pdx1)	Streptococcus salivarius K12	348	0.573501	0.125989	7.39638e-06
A8AXA1	SGO_1122	UPF0122 protein SGO_1122	Streptococcus gordonii (strain Challis / ATCC 35105 / BCRC 15272 / CH1 / DL1 / V288)	329	0.581492	0.127589	7.41914e-06
A0A1T4XQA6	SAMN02745178_02115	Stage V sporulation protein B	Gemmiger formicilis	557	-0.564022	0.124664	7.42568e-06
A0A353BNN3	DDW15_04355	Uncharacterized protein	Subdoligranulum sp.	590	-0.559861	0.123911	7.54943e-06
A0A1Q6T5T7	BHW54_02975	RNA-binding protein	Subdoligranulum sp. 60_17	606	-0.5518	0.122154	7.56145e-06
A0A3D4E1U7	DIU02_04825	Uncharacterized protein	Subdoligranulum sp.	465	-0.627073	0.13844	7.56388e-06
T0V797	HSISS2_1176	DUF1858 domain-containing protein	Streptococcus sp. HSISS2	418	0.554943	0.122356	7.6416e-06
J7T5P8	argR RSSL_00282 RSSL_02298	Arginine repressor	Streptococcus salivarius K12	574	0.501375	0.111023	7.68344e-06
I1ZK66	Spaf_0426	Oligoendopeptidase F	Streptococcus parasanguinis FW213	316	0.607524	0.133532	7.73944e-06
I1ZLZ6	Spaf_1082	Cardiolipin synthetase	Streptococcus parasanguinis FW213	398	0.55207	0.121752	7.78215e-06
F8HBU7	Ssal_02049	Integral membrane protein	Streptococcus salivarius (strain 57.I)	390	0.547377	0.120731	7.78222e-06
I1ZJW7	Spaf_0321	Uncharacterized protein	Streptococcus parasanguinis FW213	314	0.615622	0.135357	7.79174e-06
E8KX49	rpmG HMPREF9425_1681	50S ribosomal protein L33	Streptococcus vestibularis ATCC 49124	327	0.587566	0.129275	7.79947e-06
A0A1C5ZSM1	SAMEA3545387_00741	Type IV secretory pathway, VirB4 components	uncultured Clostridium sp.	419	-0.666788	0.147261	7.80392e-06
K5CGR3	HMPREF1057_00082	OpuAC domain-containing protein	Bacteroides finegoldii CL09T03C10	710	0.471941	0.104806	7.84721e-06
A0A1F1DIK8	HMPREF2893_06065	Uncharacterized protein	Streptococcus sp. HMSC072C09	215	0.695782	0.151823	7.88624e-06
R5BBY1	ybeY BN689_01072	Endoribonuclease YbeY (EC 3.1.-.-)	Alistipes sp. CAG:514	109	-1.33659	0.284043	7.90383e-06
Q04IJ8	asnA SPD_1768	Aspartate--ammonia ligase (EC 6.3.1.1) (Asparagine synthetase A)	Streptococcus pneumoniae serotype 2 (strain D39 / NCTC 7466)	337	0.603564	0.132946	7.90946e-06
A0A353BQP5	secE DDW15_08000	Protein translocase subunit SecE	Subdoligranulum sp.	584	-0.536722	0.119041	7.91357e-06
T0US92	HSISS2_723	Uncharacterized protein	Streptococcus sp. HSISS2	302	0.642633	0.141298	7.91898e-06
A0A1T4XQW2	SAMN02745178_02141	H+/Cl-antiporter ClcA	Gemmiger formicilis	555	-0.569475	0.126248	7.92895e-06
A0A1T4XX50	SAMN02745178_02400	Beta-galactosidase (EC 3.2.1.23)	Gemmiger formicilis	626	-0.521442	0.115761	7.96911e-06
A8AUJ8	atpB SGO_0136	V-type ATP synthase beta chain (V-ATPase subunit B)	Streptococcus gordonii (strain Challis / ATCC 35105 / BCRC 15272 / CH1 / DL1 / V288)	408	0.547994	0.121109	7.98891e-06
A0A3D4E0Z2	trmE mnmE DIU02_03765	tRNA modification GTPase MnmE (EC 3.6.-.-)	Subdoligranulum sp.	609	-0.535374	0.118844	7.99798e-06
A0A0A1DX26	CYK22_08740 DWV94_01710 DWY30_01800 GMC70_06460 NCTC8618_04395	Membrane protein	Streptococcus salivarius	385	0.566718	0.125146	7.99916e-06
E7SCL8	HMPREF9421_1804	TIGR02206 family protein	Streptococcus australis ATCC 700641	274	0.627284	0.137719	8.0395e-06
A0A1T4X6K8	SAMN02745178_01452	Major Facilitator Superfamily protein	Gemmiger formicilis	514	-0.568714	0.126119	8.10372e-06
A0A3D2AHZ8	DEW18_11190	Transcriptional regulator	Oscillospiraceae bacterium	597	-0.55681	0.123678	8.11674e-06
A0A1C5SSE5	murT SAMEA3545328_01213	Lipid II isoglutaminyl synthase (glutamine-hydrolyzing) subunit MurT (EC 6.3.5.13)	uncultured Blautia sp.	106	-1.2749	0.270905	8.12839e-06
A0A2A5QEM5	CQA85_04650	Uncharacterized protein	Streptococcus salivarius	351	0.610128	0.13467	8.18139e-06
J7TYM1	RSSL_01101	Copper-exporting ATPase (EC 3.6.3.4)	Streptococcus salivarius K12	392	0.546659	0.120925	8.26536e-06
D4LQR0	CK5_17140	Nucleotidyltransferase substrate binding protein, HI0074 family	Blautia obeum A2-162	100	-1.2893	0.272799	8.33669e-06
A0A1T4XN84	SAMN02745178_02097	MscS family membrane protein	Gemmiger formicilis	502	-0.60618	0.134601	8.34032e-06
I1ZJQ9	Spaf_0260	ABC transporter, permease protein	Streptococcus parasanguinis FW213	391	0.558486	0.12362	8.35621e-06
I1ZJB7	Spaf_0113	Alpha-L-fucosidase	Streptococcus parasanguinis FW213	313	0.594582	0.131201	8.40295e-06
A0A1T4XUP6	SAMN02745178_02352	Peroxiredoxin	Gemmiger formicilis	594	-0.525865	0.117008	8.41841e-06
A0A353BMK8	DDW15_02440 DIU02_06870	Stage 0 sporulation protein A homolog	Subdoligranulum sp.	623	-0.518546	0.115432	8.42348e-06
A0A1C5Z3J2	mnmE trmE SAMEA3545328_02600	tRNA modification GTPase MnmE (EC 3.6.-.-)	uncultured Blautia sp.	102	-1.27404	0.27071	8.47361e-06
A0A3C0WCN2	DCP22_06660	DUF1648 domain-containing protein	Oscillospiraceae bacterium	599	-0.543794	0.121207	8.71906e-06
A0A0F3H725	malA TZ97_01697	MalA protein	Streptococcus parasanguinis	363	0.558944	0.123874	8.72282e-06
A0A1W5ZF92	cobC CQA85_03710 DWZ07_00105 NCTC7366_01052	Histidine phosphatase family protein (Putative phosphoglycerate mutase gpmB (Phosphoglyceromutase) (PGAM)) (EC 3.1.3.73) (EC 5.4.2.-)	Streptococcus salivarius	365	0.551504	0.122252	8.78184e-06
A0A060QNB5		Conjugative transposon FtsK/SpoIIIE-family protein	Streptococcus pneumoniae	377	0.576711	0.127927	8.78668e-06
A3CKG4	SSA_0208	UPF0371 protein SSA_0208	Streptococcus sanguinis (strain SK36)	353	0.569136	0.126158	8.83628e-06
Q8DUF7	potA SMU_973	Spermidine/putrescine import ATP-binding protein PotA (EC 7.6.2.11)	Streptococcus mutans serotype c (strain ATCC 700610 / UA159)	437	0.537165	0.119428	8.87577e-06
D1PR60	gltX SUBVAR_06888	Glutamate--tRNA ligase (EC 6.1.1.17) (Glutamyl-tRNA synthetase) (GluRS)	Subdoligranulum variabile DSM 15176	681	-0.48244	0.10774	8.8857e-06
A0A074IX32	spfH CQA85_01375 CYK22_02415 D8867_09635 DL07_05485 DWV94_02870 DWY30_04140 DWZ07_09155 FHI56_04525 GMC04_03515 GMC05_05645 GMC06_06235 GMC07_04240 GMC09_04760 GMC22_05580 GMC26_05910 GMC28_00580 GMC29_02090 GMC38_01450 GMC40_04010 GMC42_06375 GMC47_00525 GMC48_00735 GMC61_04635 GMC68_01770 GMC70_02655 HRE60_07210 NCTC7366_01579 NCTC8618_04001	Protease (SPFH domain / Band 7 family protein) (SPFH domain-containing protein) (Spfh domain/band 7 family protein)	Streptococcus salivarius	542	0.517309	0.115366	8.96318e-06
A0A139PAB2	nusG STRDD11_00495	Transcription termination/antitermination protein NusG	Streptococcus sp. DD11	380	0.550674	0.122288	8.96457e-06
S7XN52	M059_01535	Acetolactate synthase (EC 2.2.1.6)	Streptococcus mitis 18/56	610	0.483318	0.107906	9.00935e-06
J7SHP5	RSSL_00511	Potassium channel protein	Streptococcus salivarius K12	360	0.568452	0.126179	9.03179e-06
A0A0F3HMA6	CQA85_03480 FHI56_10530 GMC29_07240	GNAT family N-acetyltransferase	Streptococcus salivarius	384	0.569613	0.126588	9.12859e-06
A0A2W1I6Z0	CKU37_04435 EAI94_09300 FBF48_01290 GMC21_09225 GMC47_09150	Uncharacterized protein	Streptococcus salivarius	290	0.627539	0.138968	9.27335e-06
A0A3D4E0I4	DIU02_03000	Uncharacterized protein	Subdoligranulum sp.	519	-0.569803	0.127267	9.32627e-06
A0A2U7MTB3		Uncharacterized protein	Streptococcus salivarius	406	0.549575	0.122393	9.33384e-06
F5WVM3	gyrB SGGB_1472	DNA gyrase subunit B (EC 5.6.2.2)	Streptococcus gallolyticus (strain ATCC 43143 / F-1867)	433	0.527979	0.117792	9.49766e-06
F8LHJ5	SALIVB_0510	Permease of the drug/metabolite transporter (DMT) superfamily	Streptococcus salivarius (strain CCHSS3)	350	0.581794	0.12946	9.56156e-06
J7TH25	RSSL_00225	Leucine-, isoleucine-, valine-, threonine-, and alanine-binding protein	Streptococcus salivarius K12	564	0.510983	0.114435	9.68156e-06
D1PKP0	rpsB SUBVAR_04917	30S ribosomal protein S2	Subdoligranulum variabile DSM 15176	713	-0.465392	0.104489	9.79541e-06
A0A1T4XHP9	SAMN02745178_01901	Metallophos domain-containing protein	Gemmiger formicilis	641	-0.507025	0.113746	9.80961e-06
W1VGR9	Q616_SPPC00866G0004	Nicotinate phosphoribosyltransferase (EC 6.3.4.21)	Streptococcus parasanguinis DORA_23_24	311	0.594439	0.132194	9.88561e-06
F9PU35	HMPREF9954_0734	Uncharacterized protein	Streptococcus infantis SK970	303	0.600018	0.133424	9.89289e-06
D1PKN7	SUBVAR_04914	Radical SAM domain protein	Subdoligranulum variabile DSM 15176	660	-0.491837	0.110423	9.90974e-06
F8LK78	SALIVB_1473	Uncharacterized protein	Streptococcus salivarius (strain CCHSS3)	340	0.592628	0.132052	9.91549e-06
F8DG78	ptpA HMPREF0833_11526	Low molecular weight protein-tyrosine-phosphatase PtpA (EC 3.1.3.48)	Streptococcus parasanguinis (strain ATCC 15912 / DSM 6778 / CIP 104372 / LMG 14537)	326	0.589254	0.131081	9.98195e-06
A0A3D4E0I5	DIU02_02880	Thymidine kinase (EC 2.7.1.21)	Subdoligranulum sp.	575	-0.538952	0.120931	1.00461e-05
I1ZK06	aliA Spaf_0362	AliA protein	Streptococcus parasanguinis FW213	319	0.585689	0.130489	1.00963e-05
X8JKP6	HMPREF1517_0787	DNA-binding helix-turn-helix protein	Streptococcus sp. ACS2	364	0.579567	0.129413	1.01362e-05
A0A1Q6T5C9	BHW54_03110	R3H domain-containing protein	Subdoligranulum sp. 60_17	609	-0.515196	0.115731	1.01588e-05
A0A374NBV8	DXD83_08705	Uncharacterized protein	Ruminococcus bromii	685	-0.50145	0.112785	1.02411e-05
A0A1T4X6N9	SAMN02745178_01500	Prepilin-type N-terminal cleavage/methylation domain-containing protein	Gemmiger formicilis	515	-0.581919	0.13057	1.02979e-05
A0A3D4E002	gid trmFO DIU02_01660	Methylenetetrahydrofolate--tRNA-(uracil-5-)-methyltransferase TrmFO (EC 2.1.1.74) (Folate-dependent tRNA (uracil-5-)-methyltransferase) (Folate-dependent tRNA(M-5-U54)-methyltransferase)	Subdoligranulum sp.	644	-0.511719	0.115084	1.03081e-05
I1ZLC9	Spaf_0851	GtrA domain-containing protein	Streptococcus parasanguinis FW213	218	0.68772	0.152161	1.03115e-05
E7S829	vncS HMPREF9421_0162	Histidine kinase (EC 2.7.13.3)	Streptococcus australis ATCC 700641	302	0.607295	0.135332	1.0373e-05
T0UNZ5	HSISS2_1001	Uncharacterized protein	Streptococcus sp. HSISS2	366	0.584621	0.130717	1.03921e-05
A0A139NQS9	leuA STRDD13_00783	2-isopropylmalate synthase (EC 2.3.3.13) (Alpha-IPM synthase) (Alpha-isopropylmalate synthase)	Streptococcus sp. DD13	310	0.60765	0.135478	1.04318e-05
A0A0F3HEW2	CQA85_00985 NCTC7366_01663	ABC transporter permease	Streptococcus salivarius	362	0.555107	0.124125	1.04725e-05
A0A1T4WNK3	SAMN02745178_00787	Uncharacterized protein	Gemmiger formicilis	556	-0.556999	0.125288	1.05989e-05
A0A1T4XYT7	SAMN02745178_02481	Uncharacterized protein	Gemmiger formicilis	671	-0.480713	0.108324	1.06615e-05
A8AZD5	rpsR SGO_1879	30S ribosomal protein S18	Streptococcus gordonii (strain Challis / ATCC 35105 / BCRC 15272 / CH1 / DL1 / V288)	612	0.483866	0.108981	1.06955e-05
R7BUA4	BN674_00820	Oligopeptide/dipeptide ABC transporter ATPase subunit	Firmicutes bacterium CAG:475	32	-1.87245	0.337654	1.07205e-05
I1ZJA7	Spaf_0102	Hydrolase, haloacid dehalogenase-like family protein	Streptococcus parasanguinis FW213	304	0.593748	0.132584	1.07359e-05
A0A2I1TQZ4	CYK20_09630	Serine/threonine-protein phosphatase	Streptococcus parasanguinis	305	0.570686	0.127469	1.0824e-05
P66619	rpsG SPy_0272 M5005_Spy0231	30S ribosomal protein S7	Streptococcus pyogenes serotype M1	605	0.477569	0.107593	1.08343e-05
A0A1Q6T4V2	BHW54_03500	Uncharacterized protein	Subdoligranulum sp. 60_17	536	-0.553377	0.124551	1.08614e-05
I1ZMT4	Spaf_1382	ABC transporter-like protein	Streptococcus parasanguinis FW213	269	0.623212	0.13894	1.08837e-05
T0TYC7	HSISM1_34	Peptide deformylase (EC 3.5.1.88)	Streptococcus sp. HSISM1	181	0.770944	0.170155	1.08906e-05
A0A353BLR1	DDW15_00920	Acyl_transf_3 domain-containing protein	Subdoligranulum sp.	525	-0.588799	0.132557	1.09061e-05
A0A1T4X9F4	SAMN02745178_01612	Uncharacterized protein	Gemmiger formicilis	582	-0.539736	0.121619	1.09333e-05
F8DGR6	HMPREF0833_11647	DD-transpeptidase (EC 2.4.1.129) (EC 3.4.16.4) (Penicillin-insensitive transglycosylase) (Penicillin-sensitive transpeptidase) (Peptidoglycan TGase)	Streptococcus parasanguinis (strain ATCC 15912 / DSM 6778 / CIP 104372 / LMG 14537)	317	0.576713	0.12909	1.11279e-05
I1ZJ09	dnaA Spaf_0001	Chromosomal replication initiator protein DnaA	Streptococcus parasanguinis FW213	301	0.597923	0.133731	1.11407e-05
D1PP55	pfp SUBVAR_06169	Pyrophosphate--fructose 6-phosphate 1-phosphotransferase (EC 2.7.1.90) (6-phosphofructokinase, pyrophosphate dependent) (PPi-dependent phosphofructokinase) (PPi-PFK) (Pyrophosphate-dependent 6-phosphofructose-1-kinase)	Subdoligranulum variabile DSM 15176	639	-0.512121	0.115624	1.11442e-05
A0A2I1TSM5	CYK20_06295 DF218_05990 GMC66_08480 GMC75_06325 GMC80_09130 GMC82_08455 GMC84_07030 GMC92_07615 GMC94_10205 GMC95_09035	Septum formation initiation protein (Septum formation initiator family protein)	Streptococcus parasanguinis	268	0.667537	0.148972	1.11703e-05
A0A3D4DYA3	DIU02_01335	HlyC/CorC family transporter	Subdoligranulum sp.	638	-0.504189	0.113841	1.11728e-05
C0EYK4	EUBHAL_02508	UDP-glucose 6-dehydrogenase (EC 1.1.1.22)	Anaerobutyricum hallii DSM 3353	201	-0.980608	0.217435	1.11916e-05
A0A1T4WP23	miaA SAMN02745178_00892	tRNA dimethylallyltransferase (EC 2.5.1.75) (Dimethylallyl diphosphate:tRNA dimethylallyltransferase) (DMAPP:tRNA dimethylallyltransferase) (DMATase) (Isopentenyl-diphosphate:tRNA isopentenyltransferase) (IPP transferase) (IPPT) (IPTase)	Gemmiger formicilis	535	-0.55223	0.124507	1.12235e-05
B9DSV1	rplD SUB0069	50S ribosomal protein L4	Streptococcus uberis (strain ATCC BAA-854 / 0140J)	396	0.562066	0.126316	1.12596e-05
Q03MS2	STER_0157	UPF0210 protein STER_0157	Streptococcus thermophilus (strain ATCC BAA-491 / LMD-9)	592	0.483976	0.109269	1.12863e-05
I1ZJ57	galM Spaf_0052	Aldose 1-epimerase (EC 5.1.3.3)	Streptococcus parasanguinis FW213	385	0.549113	0.123357	1.12977e-05
A0A1Q6SX94	BHW54_07525	Uncharacterized protein	Subdoligranulum sp. 60_17	586	-0.535393	0.12092	1.141e-05
A0A1C5SY93	rnjA rnj SAMEA3545328_01256	Ribonuclease J (RNase J) (EC 3.1.-.-)	uncultured Blautia sp.	206	-0.996366	0.221312	1.14183e-05
R5ULT2	BN535_00101	Uncharacterized protein	Bacteroides caccae CAG:21	716	0.460361	0.104168	1.14577e-05
Q5M2U9	mraY stu1700	Phospho-N-acetylmuramoyl-pentapeptide-transferase (EC 2.7.8.13) (UDP-MurNAc-pentapeptide phosphotransferase)	Streptococcus thermophilus (strain ATCC BAA-250 / LMG 18311)	556	0.498658	0.112621	1.149e-05
A0A1T4XFH2	SAMN02745178_01789	Precorrin-6Y C5,15-methyltransferase (Decarboxylating)	Gemmiger formicilis	497	-0.5688	0.128334	1.15158e-05
T0V2F9	HSISS3_688	Alpha-1,4 glucan phosphorylase (EC 2.4.1.1)	Streptococcus sp. HSISS3	347	0.564562	0.126824	1.1565e-05
A0A1C5NA03	nnr nnrD nnrE SAMEA3545328_00422	Bifunctional NAD(P)H-hydrate repair enzyme (Nicotinamide nucleotide repair protein) [Includes: ADP-dependent (S)-NAD(P)H-hydrate dehydratase (EC 4.2.1.136) (ADP-dependent NAD(P)HX dehydratase); NAD(P)H-hydrate epimerase (EC 5.1.99.6)]	uncultured Blautia sp.	36	-0.872798	0.165637	1.15709e-05
A0A1Q6T8Y6	BHW54_01165	Serine acetyltransferase (EC 2.3.1.30)	Subdoligranulum sp. 60_17	604	-0.52147	0.117915	1.15961e-05
A0A1T4WP48	SAMN02745178_00898	Uncharacterized protein	Gemmiger formicilis	519	-0.566715	0.128023	1.17591e-05
F8HBT8	Ssal_02033	Acetyltransferase, GNAT family	Streptococcus salivarius (strain 57.I)	200	0.786514	0.174779	1.17878e-05
A0A1T4XS86	SAMN02745178_02238	YidC/Oxa1 family membrane protein insertase	Gemmiger formicilis	675	-0.494377	0.111993	1.18203e-05
Q5M322	stu1616	Methyltransf_25 domain-containing protein	Streptococcus thermophilus (strain ATCC BAA-250 / LMG 18311)	601	0.477736	0.10812	1.18242e-05
W3Y404	sufB HMPREF1519_1771	FeS assembly protein SufB	Streptococcus sp. SR4	583	0.479945	0.1086	1.18254e-05
E8K7E5	HMPREF8577_1480	NMT1/THI5-like protein	Streptococcus parasanguinis ATCC 903	295	0.594832	0.133477	1.19613e-05
C0FSC0	ROSEINA2194_01637	Uncharacterized protein	Roseburia inulinivorans DSM 16841	603	-0.521786	0.118208	1.20534e-05
K8MXT2	HMPREF9186_00170	PMT_2 domain-containing protein	Streptococcus sp. F0442	271	0.612366	0.137224	1.21378e-05
A0A1V0H2W7	gatC_2 A6J85_06940 NCTC3165_01478	PTS galactitol transporter subunit IIC (PTS system transporter subunit IIC)	Streptococcus gordonii	278	0.627336	0.140764	1.22042e-05
A0A353BR85	DDW15_08960	MBL fold metallo-hydrolase	Subdoligranulum sp.	574	-0.54595	0.123725	1.22437e-05
F8LI28	dhaL SALIVB_0700	PTS-dependent dihydroxyacetone kinase,ADP-binding subunit dhaL (EC 2.7.-.-)	Streptococcus salivarius (strain CCHSS3)	328	0.598825	0.134817	1.23531e-05
Q8DS22	rpsQ SMU_2018	30S ribosomal protein S17	Streptococcus mutans serotype c (strain ATCC 700610 / UA159)	608	0.469961	0.106608	1.23599e-05
A0A1T4XX40	SAMN02745178_02391	AraC-type DNA-binding protein	Gemmiger formicilis	605	-0.522496	0.118548	1.24216e-05
J7TNT8	RSSL_01899	Sensory transduction protein kinase FasB (EC 2.7.3.-)	Streptococcus salivarius K12	364	0.562946	0.127023	1.24593e-05
A0A1T4Y9Z3	SAMN02745178_02871	Beta-glucosidase	Gemmiger formicilis	551	-0.543858	0.123333	1.24776e-05
A0A353BM00	DDW15_01375	Transketolase family protein	Subdoligranulum sp.	639	-0.50074	0.113711	1.25019e-05
I1ZN43	tehB Spaf_1496	Tellurite resistance protein TehB family protein	Streptococcus parasanguinis FW213	281	0.608114	0.136746	1.26474e-05
A0A1Q6SWI4	BHW54_09270	Stage IV sporulation protein A (EC 3.6.1.-) (Coat morphogenetic protein SpoIVA)	Subdoligranulum sp. 60_17	546	-0.566698	0.128613	1.26924e-05
A0A3D4DXI0	DIU02_01690	Undecaprenyl-phosphate glucose phosphotransferase	Subdoligranulum sp.	628	-0.516841	0.117445	1.27108e-05
I1ZMX7	ftsX Spaf_1428	Cell division protein FtsX	Streptococcus parasanguinis FW213	315	0.579575	0.130656	1.27843e-05
A0A1T4WMX3	SAMN02745178_00725	ATP-binding cassette, subfamily B	Gemmiger formicilis	555	-0.562977	0.127833	1.28487e-05
A0A174CYC5	CGS58_05085 ERS852426_02393	GtrA domain-containing protein	Faecalibacterium prausnitzii	743	-0.450918	0.102654	1.28504e-05
F8LJN9	SALIVB_1280	ATP-grasp domain-containing protein	Streptococcus salivarius (strain CCHSS3)	370	0.556261	0.125735	1.28507e-05
E3CEI7	HMPREF9626_1590	Ribosomal protein L7Ae	Streptococcus parasanguinis F0405	214	0.696035	0.15564	1.29725e-05
I1ZJR0	Spaf_0261	ABC transporter membrane spanning permease-sugar transport	Streptococcus parasanguinis FW213	355	0.564299	0.127561	1.3013e-05
A0A353BM36	DDW15_01560 DIU02_07540	Branched-chain amino acid ABC transporter permease	Subdoligranulum sp.	655	-0.496755	0.113049	1.30141e-05
A0A0E2UEC3	SS13_contig00031-0003	Uncharacterized protein	Streptococcus parauberis	775	0.444019	0.101185	1.30252e-05
Q5M2X3	pepX stu1672	Xaa-Pro dipeptidyl-peptidase (EC 3.4.14.11) (X-Pro dipeptidyl-peptidase) (X-prolyl-dipeptidyl aminopeptidase) (X-PDAP)	Streptococcus thermophilus (strain ATCC BAA-250 / LMG 18311)	604	0.476175	0.108321	1.30506e-05
A0A353BMY4	DDW15_03080 DIU02_06225	Sugar phosphate isomerase/epimerase	Subdoligranulum sp.	599	-0.527913	0.120138	1.31898e-05
F8LLG2	yabD SALIVB_1930	Uncharacterized deoxyribonuclease yabD (EC 3.1.21.-)	Streptococcus salivarius (strain CCHSS3)	514	0.500219	0.113685	1.32389e-05
A0A3D4E2G6	DIU02_06345	ABC transporter permease	Subdoligranulum sp.	619	-0.511752	0.116534	1.3269e-05
A0A1V1I140	CRIB_1353	Membrane protein	Romboutsia ilealis	280	-0.743834	0.167672	1.32712e-05
I1ZN67	yfgQ Spaf_1522	Cation-transporting ATPase yfgQ	Streptococcus parasanguinis FW213	280	0.609542	0.137369	1.32722e-05
Q5M0N4	smpB str0626	SsrA-binding protein (Small protein B)	Streptococcus thermophilus (strain CNRZ 1066)	533	0.495206	0.112623	1.33078e-05
A0A0A1DXM4	arlS_1 ciaH D8867_00655 DWY30_07955 EAI94_05550 GMC21_05520 GMC47_07855 GMC65_09460 NCTC7366_00857 NCTC8618_03658	Histidine kinase (EC 2.7.13.3)	Streptococcus salivarius	289	0.594618	0.134147	1.33312e-05
D1PJH2	serC SUBVAR_04541	Phosphoserine aminotransferase (EC 2.6.1.52) (Phosphohydroxythreonine aminotransferase) (PSAT)	Subdoligranulum variabile DSM 15176	674	-0.490795	0.111868	1.33641e-05
Q8DPP6	lacG2 spr1069	6-phospho-beta-galactosidase 2 (EC 3.2.1.85) (Beta-D-phosphogalactoside galactohydrolase 2) (PGALase 2) (P-beta-Gal 2) (PBG 2)	Streptococcus pneumoniae (strain ATCC BAA-255 / R6)	390	0.589027	0.133561	1.34642e-05
F8DGA6	HMPREF0833_11554	Uncharacterized protein	Streptococcus parasanguinis (strain ATCC 15912 / DSM 6778 / CIP 104372 / LMG 14537)	261	0.634445	0.14298	1.3565e-05
I6DE25	SB444474_4844	Uncharacterized protein	Shigella boydii 4444-74	73	-1.24034	0.263915	1.35991e-05
A0A3D2XPY6	DHW25_04525	Phosphohydrolase	Blautia sp.	35	-2.00569	0.25605	1.36656e-05
A0A0S3JLH5	CYK22_07055 GMC70_04065 HMPREF3219_0201412	ABC transporter permease (Efflux ABC transporter, permease protein) (FtsX-like permease family protein)	Streptococcus salivarius	327	0.573548	0.129896	1.37916e-05
A0A1T4WDX4	dnaK SAMN02745178_00382	Chaperone protein DnaK (HSP70) (Heat shock 70 kDa protein) (Heat shock protein 70)	Gemmiger formicilis	593	-0.522971	0.119265	1.38064e-05
C9L252	BACFIN_08682	Phospholipase, patatin family	Bacteroides finegoldii DSM 17565	738	0.451592	0.103197	1.38539e-05
E7S7U9	HMPREF9421_0216	ABC transporter, solute-binding protein	Streptococcus australis ATCC 700641	341	0.569486	0.129094	1.38693e-05
I0QI86	gtfA PS4_69554	UDP-N-acetylglucosamine--peptide N-acetylglucosaminyltransferase GtfA subunit (EC 2.4.1.-) (Glycosyltransferase GtfA)	Streptococcus salivarius PS4	566	0.489572	0.111653	1.38712e-05
Q8DS11	rpsB rs2 SMU_2032	30S ribosomal protein S2	Streptococcus mutans serotype c (strain ATCC 700610 / UA159)	532	0.483601	0.110186	1.39146e-05
J7TG19	RSSL_00551	Thiamin pyrophosphokinase (EC 2.7.6.2)	Streptococcus salivarius K12	353	0.557061	0.126337	1.39374e-05
A0A1T4X1Z7	SAMN02745178_01338	Predicted ATPase	Gemmiger formicilis	580	-0.540907	0.123416	1.39575e-05
K8N1L0	HMPREF9186_00769	Putative membrane protein insertion efficiency factor	Streptococcus sp. F0442	179	0.748735	0.167397	1.39645e-05
A0A074IP69	A6J87_00615 DL07_09900 GMC22_00285 GMC65_00285	Membrane protein (TIGR01906 family membrane protein)	Streptococcus salivarius	305	0.596977	0.135135	1.39677e-05
A0A3D4DZ87	DIU02_05385	16S rRNA m5C967 methyltransferase (EC 2.1.1.176) (rRNA (cytosine-C(5)-)-methyltransferase RsmB)	Subdoligranulum sp.	555	-0.553467	0.126249	1.39711e-05
J7THB1	RSSL_01729	Transketolase (EC 2.2.1.1)	Streptococcus salivarius K12	364	0.557864	0.126644	1.40183e-05
A0A3D4E060	DIU02_02015	Sodium:proton exchanger	Subdoligranulum sp.	604	-0.520786	0.118907	1.40266e-05
I1ZN79	yabA Spaf_1534	Initiation-control protein YabA	Streptococcus parasanguinis FW213	223	0.678946	0.152767	1.40602e-05
A0A1T4X7Z0	SAMN02745178_01542	Zinc dependent phospholipase C	Gemmiger formicilis	572	-0.545894	0.124642	1.41623e-05
A0A1T4WVW2	SAMN02745178_01102	Uncharacterized protein	Gemmiger formicilis	462	-0.609024	0.138764	1.41681e-05
P31309		Manganese import system permease protein ScaB (ORF1)	Streptococcus parasanguinis	394	0.535717	0.121806	1.41767e-05
A0A3D2AHU0	DEW18_11210	Uncharacterized protein	Oscillospiraceae bacterium	542	-0.546004	0.124619	1.41907e-05
F8LLU1	oatA SALIVB_2064	O-acetyltransferase oatA (EC 2.3.1.-)	Streptococcus salivarius (strain CCHSS3)	603	0.47636	0.108851	1.42508e-05
A0A1T4WP02	SAMN02745178_00885	Pseudouridine synthase (EC 5.4.99.-)	Gemmiger formicilis	594	-0.527805	0.120588	1.42718e-05
A0A353BQF1	DDW15_07530	Methylenetetrahydrofolate reductase (EC 1.5.1.20)	Subdoligranulum sp.	526	-0.567234	0.129499	1.43675e-05
T0U6B3	HSISS1_203	UDP-N-acetylglucosamine 2-epimerase (EC 5.1.3.14)	Streptococcus sp. HSISS1	140	0.864718	0.191224	1.44259e-05
I1ZJQ1	adcA Spaf_0252	Metal-binding (Zn) permease, putative	Streptococcus parasanguinis FW213	317	0.587452	0.13329	1.44304e-05
A0A1T4X0I8	SAMN02745178_01270	DUF4097 domain-containing protein	Gemmiger formicilis	564	-0.553958	0.126589	1.44609e-05
A0A1Q6SXG3	BHW54_07805	Transporter	Subdoligranulum sp. 60_17	559	-0.55339	0.126468	1.44716e-05
A0A3D4DYC2	DIU02_02030	Stage 0 sporulation protein A homolog	Subdoligranulum sp.	594	-0.528091	0.1208	1.46267e-05
A0A1T4XPV2	rnr SAMN02745178_02157	Ribonuclease R (RNase R) (EC 3.1.13.1)	Gemmiger formicilis	624	-0.514868	0.117834	1.46332e-05
A0A1Q6SY46	BHW54_06375	Glutamine--tRNA ligase	Subdoligranulum sp. 60_17	705	-0.471375	0.108007	1.46959e-05
D1PLF2	ispG SUBVAR_05193	4-hydroxy-3-methylbut-2-en-1-yl diphosphate synthase (flavodoxin) (EC 1.17.7.3) (1-hydroxy-2-methyl-2-(E)-butenyl 4-diphosphate synthase)	Subdoligranulum variabile DSM 15176	654	-0.50471	0.115604	1.47405e-05
A0A0E2PME1	U751_05830	LysR family transcriptional regulator	Streptococcus pseudopneumoniae 22725	344	0.578579	0.131555	1.47406e-05
D4LQP8	CK5_17010	ABC-type xylose transport system, periplasmic component	Blautia obeum A2-162	262	-0.710414	0.160857	1.48158e-05
A0A1T4XKH1	argJ SAMN02745178_01996	Arginine biosynthesis bifunctional protein ArgJ [Cleaved into: Arginine biosynthesis bifunctional protein ArgJ alpha chain; Arginine biosynthesis bifunctional protein ArgJ beta chain] [Includes: Glutamate N-acetyltransferase (EC 2.3.1.35) (Ornithine acetyltransferase) (OATase) (Ornithine transacetylase); Amino-acid acetyltransferase (EC 2.3.1.1) (N-acetylglutamate synthase) (AGSase)]	Gemmiger formicilis	634	-0.508749	0.116538	1.48517e-05
A0A329UEM5	C4N22_07770	acidPPc domain-containing protein	Faecalibacterium prausnitzii	289	-0.743576	0.168739	1.49148e-05
A0A1T4W822	carA SAMN02745178_00153	Carbamoyl-phosphate synthase small chain (EC 6.3.5.5) (Carbamoyl-phosphate synthetase glutamine chain)	Gemmiger formicilis	646	-0.497203	0.113959	1.49614e-05
F9M1D7	HMPREF9962_1810	Serine-type D-Ala-D-Ala carboxypeptidase domain protein	Streptococcus parasanguinis SK236	248	0.634142	0.143515	1.50031e-05
A0A3D4DXG4	DIU02_00595	Nucleic acid-binding protein	Subdoligranulum sp.	589	-0.527025	0.12074	1.50428e-05
I1ZNF6	Spaf_1614	Endo/exonuclease/phosphatase domain-containing protein	Streptococcus parasanguinis FW213	257	0.603723	0.136728	1.50755e-05
A0A1T4WEB4	SAMN02745178_00466	Uncharacterized protein	Gemmiger formicilis	576	-0.535007	0.122554	1.51104e-05
A0A1T4WCT3	SAMN02745178_00356	DNA processing protein	Gemmiger formicilis	564	-0.546426	0.125168	1.5116e-05
R6WZP9	BN655_00653	PAS fold	Alistipes sp. CAG:435	102	-1.25045	0.273803	1.51725e-05
E6U8H4	rpsZ rpsN Ethha_0380	30S ribosomal protein S14 type Z	Ethanoligenens harbinense (strain DSM 18485 / JCM 12961 / CGMCC 1.5033 / YUAN-3)	674	-0.479139	0.109949	1.52072e-05
A0A174JQ13	ugpC_3 ERS852471_02763	Maltose ABC transporter (EC 3.6.3.20)	Clostridium disporicum	64	-1.49058	0.277738	1.52464e-05
W1VND5	Q616_SPPC00792G0004	Threonine synthase (Fragment)	Streptococcus parasanguinis DORA_23_24	286	0.639639	0.145292	1.52484e-05
F9M341	mutS HMPREF9962_0635	DNA mismatch repair protein MutS	Streptococcus parasanguinis SK236	329	0.571405	0.130059	1.52719e-05
I1ZP18	Spaf_1845	Transmembrane regions protein	Streptococcus parasanguinis FW213	201	0.736488	0.166041	1.53281e-05
Q9X4A7	pepS	Aminopeptidase PepS (EC 3.4.11.-)	Streptococcus thermophilus	597	0.482337	0.110663	1.54374e-05
A0A074J0D7	DL07_01410	SH3b domain-containing protein	Streptococcus salivarius	306	0.593456	0.13509	1.55214e-05
A0A1T4XIV8	SAMN02745178_01935	Histidine kinase (EC 2.7.13.3)	Gemmiger formicilis	528	-0.567438	0.130094	1.55519e-05
U2ZPB1	ANG6_1704	Uncharacterized protein	Streptococcus anginosus T5	636	0.463419	0.106419	1.55686e-05
A0A074IVI4	pspC BSR19_03005 CQA85_07965 CYK22_00995 D8867_08535 DL07_02900 DWV94_02530 DWY30_00365 DWZ07_04965 EAI94_02315 FBF48_04110 FHI56_05030 FOC73_08160 GMC04_02235 GMC05_00555 GMC06_01035 GMC07_01035 GMC09_01750 GMC21_02285 GMC26_00995 GMC28_03185 GMC29_07700 GMC38_06095 GMC40_00995 GMC42_01565 GMC47_03740 GMC48_01645 GMC61_02935 GMC65_01710 GMC67_01080 GMC68_02545 GMC70_01450 HRE60_02620 I6I02_06630…	DNA-binding transcriptional activator PspC (Phage shock protein C, PspC) (PspC domain-containing protein) (PspC family transcriptional regulator)	Streptococcus salivarius	395	0.553116	0.126406	1.56002e-05
E8JME4	leuC HMPREF0819_0167	3-isopropylmalate dehydratase large subunit (EC 4.2.1.33) (Alpha-IPM isomerase) (IPMI) (Isopropylmalate isomerase)	Streptococcus equinus ATCC 9812	332	0.548833	0.125116	1.56023e-05
I1ZML9	galE Spaf_1312	UDP-glucose 4-epimerase (EC 5.1.3.2)	Streptococcus parasanguinis FW213	351	0.559346	0.127617	1.56042e-05
F8LJS7	psaA SALIVB_1318	Manganese ABC transporter substrate-binding lipoprotein (Pneumococcal surface adhesin A)	Streptococcus salivarius (strain CCHSS3)	325	0.582775	0.132821	1.56084e-05
A0A1Q6SYP3	BHW54_06315	RNA-binding transcriptional accessory protein	Subdoligranulum sp. 60_17	657	-0.480279	0.110337	1.56235e-05
Q5M350	trpB stu1588	Tryptophan synthase beta chain (EC 4.2.1.20)	Streptococcus thermophilus (strain ATCC BAA-250 / LMG 18311)	569	0.48178	0.110534	1.56579e-05
K5CHV5	HMPREF1057_04049	Uncharacterized protein	Bacteroides finegoldii CL09T03C10	619	0.481914	0.110695	1.5699e-05
A0A1T4X4E1	SAMN02745178_01423	Capsular exopolysaccharide family	Gemmiger formicilis	532	-0.552633	0.126739	1.57056e-05
A0A0F3H376	pphA TZ97_00375	Serine/threonine protein phosphatase (EC 3.1.3.16)	Streptococcus parasanguinis	285	0.588117	0.133803	1.57671e-05
A0A1T4X9Z1	SAMN02745178_01545	Cysteine synthase (EC 2.5.1.47)	Gemmiger formicilis	725	-0.457063	0.105142	1.5786e-05
R6Q9D4	BN792_01825	Aminotransferase class I/II	Faecalibacterium sp. CAG:82	285	-0.758327	0.172583	1.5828e-05
A0A127TTD5	ATM98_05185	Uncharacterized protein	Streptococcus sp. A12	314	0.560009	0.12772	1.60361e-05
A0A2W1I249	CKU37_10045 FBF48_00960	ATP/GTP-binding protein	Streptococcus salivarius	67	1.15684	0.246628	1.60702e-05
A0A1Q6T7A1	BHW54_02220	Pyrophosphate phospho-hydrolase (EC 3.6.1.1)	Subdoligranulum sp. 60_17	663	-0.490718	0.112917	1.60857e-05
I1ZP04	Spaf_1831	C3-degrading proteinase	Streptococcus parasanguinis FW213	257	0.606411	0.137862	1.61111e-05
E8KVV5	gpmC HMPREF9425_1237	Phosphoglycerate mutase family protein (EC 5.4.2.-)	Streptococcus vestibularis ATCC 49124	311	0.58932	0.134471	1.6161e-05
A0A2W1ILW1	CKU37_01560	Uncharacterized protein	Streptococcus salivarius	186	0.734958	0.165822	1.61948e-05
W3XT55	HMPREF1519_0233	Replication protein	Streptococcus sp. SR4	251	0.628476	0.142845	1.61958e-05
I1ZP03	Spaf_1829	Beta-lactamase domain-containing protein	Streptococcus parasanguinis FW213	300	0.585753	0.133597	1.62122e-05
W3XSC4	HMPREF1519_0527	ABC transporter, ATP-binding protein	Streptococcus sp. SR4	329	0.551691	0.125959	1.62703e-05
F8LI15	gtfB SALIVB_0686	Dextransucrase (EC 2.4.1.5) (Sucrose 6-glucosyltransferase)	Streptococcus salivarius (strain CCHSS3)	356	0.561854	0.128464	1.63011e-05
I0QJA1	PS4_83020	Mechanosensitive ion channel (MscS) family protein	Streptococcus salivarius PS4	393	0.538987	0.123449	1.63077e-05
T0UAP2	coaA HSISS1_863	Pantothenate kinase (EC 2.7.1.33) (Pantothenic acid kinase)	Streptococcus sp. HSISS1	296	0.595663	0.135908	1.63948e-05
J7SI68	RSSL_00371	Transcriptional regulator, MutR family	Streptococcus salivarius K12	364	0.553303	0.126649	1.64245e-05
A0A359YE64	SPADD19_02010	Mobile element protein	Streptococcus parasanguinis	195	0.696176	0.157399	1.64261e-05
D2EMA7	HMPREF0850_01611	Uncharacterized protein	Streptococcus sp. M143	319	0.566985	0.129599	1.65671e-05
A0A1T4WGB8	murD SAMN02745178_00580	UDP-N-acetylmuramoylalanine--D-glutamate ligase (EC 6.3.2.9) (D-glutamic acid-adding enzyme) (UDP-N-acetylmuramoyl-L-alanyl-D-glutamate synthetase)	Gemmiger formicilis	647	-0.498158	0.114798	1.66254e-05
A0A1T4XRC3	SAMN02745178_02164	Ricin B-type lectin domain-containing protein	Gemmiger formicilis	526	-0.560861	0.129008	1.66469e-05
A0A1T4WSN3	SAMN02745178_00952	Beta-glucosidase	Gemmiger formicilis	551	-0.539385	0.124155	1.66577e-05
R6FR00	BN542_02588	ABC transporter ATP-binding protein	Clostridium sp. CAG:221	68	-1.60409	0.159774	1.66954e-05
D1PL91	rpoB SUBVAR_05130	DNA-directed RNA polymerase subunit beta (RNAP subunit beta) (EC 2.7.7.6) (RNA polymerase subunit beta) (Transcriptase subunit beta)	Subdoligranulum variabile DSM 15176	702	-0.456802	0.105391	1.67982e-05
A0A1T4XTX6	SAMN02745178_02327	N-acetylglucosamine transport system permease protein	Gemmiger formicilis	710	-0.45982	0.10612	1.6849e-05
A0A3D4DZQ4	DIU02_05975	ABC transporter	Subdoligranulum sp.	649	-0.493283	0.113768	1.68589e-05
A0A1G9IZU6	map H1R75_03950 SAMN05216400_0397 SAMN05216470_1155	Methionine aminopeptidase (MAP) (MetAP) (EC 3.4.11.18) (Peptidase M)	Streptococcus equinus (Streptococcus bovis)	306	0.573777	0.131189	1.68747e-05
T0VBC8	HSISS2_533	Pseudouridine synthase (EC 5.4.99.-)	Streptococcus sp. HSISS2	392	0.548169	0.125771	1.68829e-05
T0TMB3	HSISS2_1726	Lipid A export ATP-binding/permease protein MsbA	Streptococcus sp. HSISS2	367	0.54662	0.125319	1.68934e-05
A0A3D6BJR9	DHU74_06925	Chloride channel protein	Clostridiales bacterium	148	-1.03954	0.2334	1.69567e-05
A0A1T4W899	SAMN02745178_00151	Uncharacterized protein	Gemmiger formicilis	441	-0.642438	0.147683	1.69713e-05
R6Z5D6	BN600_00229	Choline kinase	Roseburia sp. CAG:309	89	-1.58889	0.347525	1.69871e-05
I1ZN87	livH Spaf_1542	ABC transporter membrane-spanning permease-branched chain amino acid transport	Streptococcus parasanguinis FW213	313	0.572077	0.130881	1.69937e-05
A0A353BRA3	atpF DDW15_09055	ATP synthase subunit b (ATP synthase F(0) sector subunit b) (ATPase subunit I) (F-type ATPase subunit b) (F-ATPase subunit b)	Subdoligranulum sp.	580	-0.525769	0.121218	1.70632e-05
I1ZKA2	Spaf_0463	D-alanyl-D-alanine carboxypeptidase	Streptococcus parasanguinis FW213	298	0.586641	0.134152	1.70707e-05
A0A1T4XSJ9	mnmG gidA SAMN02745178_02252	tRNA uridine 5-carboxymethylaminomethyl modification enzyme MnmG (Glucose-inhibited division protein A)	Gemmiger formicilis	666	-0.477719	0.110307	1.71865e-05
A0A0X1TJH9	hpf AT726_04175	Ribosome hibernation promoting factor (HPF)	Turicibacter sp. H121	67	-0.417492	0.0851496	1.72287e-05
R7KYD7	rpsQ BN622_01498	30S ribosomal protein S17	Ruminococcus sp. CAG:353	251	-0.895919	0.204184	1.72474e-05
A0A0F3HHR9	lipC D8867_06615 DWZ07_02700 GMC29_06405	GDSL family lipase (Spore germination lipase LipC) (EC 3.-.-.-)	Streptococcus salivarius	347	0.548233	0.125756	1.73044e-05
I1ZP81	rsmA ksgA Spaf_1912	Ribosomal RNA small subunit methyltransferase A (EC 2.1.1.182) (16S rRNA (adenine(1518)-N(6)/adenine(1519)-N(6))-dimethyltransferase) (16S rRNA dimethyladenosine transferase) (16S rRNA dimethylase) (S-adenosylmethionine-6-N', N'-adenosyl(rRNA) dimethyltransferase)	Streptococcus parasanguinis FW213	364	0.547159	0.12561	1.73215e-05
A0A0E2APM1	HMPREF1056_02150	Uncharacterized protein	Bacteroides fragilis CL07T12C05	321	0.642073	0.147125	1.73248e-05
A0A0E2Q2V7	X841_02440	Transcriptional regulator	Streptococcus thermophilus M17PTZA496	494	0.494124	0.113862	1.73987e-05
A0A1T4WA23	SAMN02745178_00213	Uncharacterized protein	Gemmiger formicilis	530	-0.559174	0.128944	1.74162e-05
E2ZND7	HMPREF9436_03215	Uncharacterized protein	Faecalibacterium cf. prausnitzii KLE1255	705	-0.457862	0.105856	1.74471e-05
A0A329UJ12	C4N22_02470	Peptidase	Faecalibacterium prausnitzii	260	-0.776099	0.17725	1.74867e-05
J7SIG7	RSSL_01510	Uncharacterized protein	Streptococcus salivarius K12	283	0.612532	0.140139	1.75248e-05
A0A0F3HH45	yhhT D8867_06395 DWZ07_10260 FHI56_06855 GMC29_09160 HRE60_04425 NCTC7366_01086	AI-2E family transporter (Pheromone autoinducer 2 transporter) (Transporter)	Streptococcus salivarius	329	0.571164	0.130983	1.75624e-05
A0A3D4E071	DIU02_02275	Molecular chaperone DnaJ	Subdoligranulum sp.	559	-0.547272	0.126334	1.76312e-05
I1ZLE8	aroK Spaf_0871	Shikimate kinase (SK) (EC 2.7.1.71)	Streptococcus parasanguinis FW213	263	0.605214	0.138323	1.7643e-05
R6QJP0	BN792_00865	Conserved domain protein	Faecalibacterium sp. CAG:82	298	-0.712453	0.163201	1.76677e-05
A0A173WDC3	ERS852423_00158	Phage-related minor tail protein	Dorea longicatena	116	-1.13955	0.253839	1.76907e-05
A3CM13	atpG SSA_0787	ATP synthase gamma chain (ATP synthase F1 sector gamma subunit) (F-ATPase gamma subunit)	Streptococcus sanguinis (strain SK36)	274	0.625435	0.14314	1.78365e-05
A0A139PCX1	STRDD11_00089	2,3-butanediol dehydrogenase, R-alcohol forming, (R)-and (S)-acetoin-specific (EC 1.1.1.4)	Streptococcus sp. DD11	398	0.540549	0.124421	1.78589e-05
I1ZN11	ptsK hprK Spaf_1464	HPr kinase/phosphorylase (HPrK/P) (EC 2.7.11.-) (EC 2.7.4.-) (HPr(Ser) kinase/phosphorylase)	Streptococcus parasanguinis FW213	266	0.602104	0.137635	1.79724e-05
E8K7U2	thrC HMPREF8577_1627	Threonine synthase (EC 4.2.3.1)	Streptococcus parasanguinis ATCC 903	325	0.553907	0.127225	1.80558e-05
I1ZL41	murE murT Spaf_0760	Lipid II isoglutaminyl synthase (glutamine-hydrolyzing) subunit MurT (EC 6.3.5.13)	Streptococcus parasanguinis FW213	295	0.588597	0.134958	1.808e-05
J3JQ79	D822_05090	UPF0297 protein D822_05090	Streptococcus ratti FA-1 = DSM 20564	331	0.590612	0.1357	1.81173e-05
A0A3D2AC99	DEW18_00350	Quinolinate synthase (EC 2.5.1.72)	Oscillospiraceae bacterium	552	-0.529607	0.122454	1.81416e-05
A0A0F3H2R1	rbsB TZ97_00075	D-ribose-binding periplasmic protein	Streptococcus parasanguinis	301	0.572716	0.131429	1.8175e-05
A0A1T4XZG9	SAMN02745178_02533	Glutamate synthase (NADPH/NADH) small chain	Gemmiger formicilis	624	-0.503465	0.116545	1.82077e-05
I1ZND4	Spaf_1591	dITP/XTP pyrophosphatase (EC 3.6.1.66) (Non-canonical purine NTP pyrophosphatase) (Non-standard purine NTP pyrophosphatase) (Nucleoside-triphosphate diphosphatase) (Nucleoside-triphosphate pyrophosphatase) (NTPase)	Streptococcus parasanguinis FW213	243	0.640383	0.146398	1.82912e-05
A0A3D4DXV3	DIU02_02195	ABC transporter permease	Subdoligranulum sp.	624	-0.507754	0.117571	1.82988e-05
W1VF29	Q616_SPPC00963G0001	Nucleic acid-binding protein	Streptococcus parasanguinis DORA_23_24	333	0.56093	0.128949	1.83284e-05
A0A1T4Y179	SAMN02745178_02568	Uncharacterized protein	Gemmiger formicilis	544	-0.555453	0.128477	1.83324e-05
Q04ML4	infA SPD_0215	Translation initiation factor IF-1	Streptococcus pneumoniae serotype 2 (strain D39 / NCTC 7466)	590	0.474404	0.109824	1.83928e-05
T0SW85	mfd HSISS1_261	Transcription-repair-coupling factor (TRCF) (EC 3.6.4.-)	Streptococcus sp. HSISS1	599	0.471495	0.109177	1.84021e-05
I1ZP75	rmuC Spaf_1906	DNA recombination protein RmuC	Streptococcus parasanguinis FW213	303	0.584443	0.134221	1.84087e-05
A0A3E4YIT8	nadD DXB95_04520	Probable nicotinate-nucleotide adenylyltransferase (EC 2.7.7.18) (Deamido-NAD(+) diphosphorylase) (Deamido-NAD(+) pyrophosphorylase) (Nicotinate mononucleotide adenylyltransferase) (NaMN adenylyltransferase)	Streptococcus sp. I-P16	338	0.574697	0.13222	1.84147e-05
D1PLR3	SUBVAR_05280	Uncharacterized protein	Subdoligranulum variabile DSM 15176	656	-0.487474	0.112979	1.84675e-05
A0A1T4W9I2	SAMN02745178_00236	Acetyltransferase (GNAT) family protein	Gemmiger formicilis	534	-0.55277	0.12792	1.85463e-05
A0A1V0H9F9	A6J87_08750 CYK22_07140 GMC67_05965 GMC70_03985	DUF1648 domain-containing protein	Streptococcus salivarius	246	0.660605	0.15119	1.85564e-05
A0A3D4DWS8	DIU02_00965	DNA recombination protein RmuC	Subdoligranulum sp.	603	-0.508725	0.117871	1.8602e-05
A0A1Q6T1J8	BHW54_04525	UPF0291 protein BHW54_04525	Subdoligranulum sp. 60_17	515	-0.56711	0.131218	1.8614e-05
A0A1Q6T1G1	BHW54_05125	Homoserine dehydrogenase (EC 1.1.1.3)	Subdoligranulum sp. 60_17	475	-0.610285	0.141084	1.86241e-05
A0A0F3H333	hmpT TZ97_00234	Thiamine transporter HmpT	Streptococcus parasanguinis	335	0.564096	0.129823	1.86442e-05
A0A3D2AMQ6	DEW18_11165	DUF421 domain-containing protein	Oscillospiraceae bacterium	505	-0.576125	0.133317	1.87149e-05
T0VFF5	HSISM1_951	Naa-His dipeptidase (EC 3.4.13.18) (EC 3.4.13.20)	Streptococcus sp. HSISM1	287	0.586743	0.134676	1.8727e-05
A0A1T4XP98	SAMN02745178_02087	Galactokinase	Gemmiger formicilis	619	-0.504676	0.117006	1.87661e-05
A0A1T4W782	SAMN02745178_00114	G/U mismatch-specific uracil-DNA glycosylase	Gemmiger formicilis	533	-0.56148	0.13001	1.88036e-05
J7SIV6	RSSL_00004	Dextransucrase (EC 2.4.1.5) (Sucrose 6-glucosyltransferase)	Streptococcus salivarius K12	370	0.543336	0.125302	1.88955e-05
A0A1T4W8Z0	ruvA SAMN02745178_00204	Holliday junction ATP-dependent DNA helicase RuvA (EC 3.6.4.12)	Gemmiger formicilis	534	-0.568567	0.131718	1.8929e-05
F8LJ82	yybC SALIVB_1115	Uncharacterized protein yybC	Streptococcus salivarius (strain CCHSS3)	291	0.594808	0.136705	1.89316e-05
A0A1Q6T3N8	BHW54_04250	CBS domain-containing protein	Subdoligranulum sp. 60_17	622	-0.504346	0.117015	1.89964e-05
D1PNY2	acpP SUBVAR_06096	Acyl carrier protein (ACP)	Subdoligranulum variabile DSM 15176	665	-0.483859	0.11232	1.90226e-05
A0A2A7AL96	CGS57_01345	GNAT family N-acetyltransferase	Faecalibacterium prausnitzii	601	-0.495025	0.11483	1.90519e-05
A0A1T4W8W5	queH SAMN02745178_00186	Epoxyqueuosine reductase QueH (EC 1.17.99.6) (Queuosine biosynthesis protein QueH)	Gemmiger formicilis	651	-0.489128	0.113542	1.90607e-05
A0A1T4XGW1	SAMN02745178_01881	N-acetylneuraminate lyase	Gemmiger formicilis	664	-0.493066	0.114482	1.91129e-05
I1ZKE9	ilvA Spaf_0512	L-threonine dehydratase (EC 4.3.1.19) (Threonine deaminase)	Streptococcus parasanguinis FW213	283	0.579441	0.133171	1.9127e-05
A0A395X9S1	DWW07_08250	Winged helix-turn-helix transcriptional regulator	Blautia obeum	757	-0.438763	0.101982	1.91663e-05
A0A3E5HLD7	DXA83_08135	Uncharacterized protein	Bacteroides thetaiotaomicron	681	0.455882	0.105896	1.91804e-05
D1PMY0	SUBVAR_05695	Aspartokinase (EC 2.7.2.4)	Subdoligranulum variabile DSM 15176	654	-0.499557	0.116016	1.92175e-05
R6I0M6	rsmH BN556_01199	Ribosomal RNA small subunit methyltransferase H (EC 2.1.1.199) (16S rRNA m(4)C1402 methyltransferase) (rRNA (cytosine-N(4)-)-methyltransferase RsmH)	Firmicutes bacterium CAG:240	190	-0.986803	0.224902	1.93768e-05
A0A1T4XZK2	SAMN02745178_02564	GHKL domain-containing protein	Gemmiger formicilis	551	-0.539936	0.125283	1.94618e-05
R6QIS8	BN792_00067	Folylpolyglutamate synthase	Faecalibacterium sp. CAG:82	238	-0.833872	0.191214	1.94816e-05
A0A1W5ZFP2	CQA85_02510 D8867_05515 DWZ07_02070	DUF4430 domain-containing protein	Streptococcus salivarius	296	0.605754	0.139493	1.9549e-05
A0A1T4XT63	SAMN02745178_02273	Glycerol-3-phosphate dehydrogenase	Gemmiger formicilis	607	-0.513879	0.119379	1.9563e-05
D1PSP7	uxuA SUBVAR_07431	Mannonate dehydratase (EC 4.2.1.8) (D-mannonate hydro-lyase)	Subdoligranulum variabile DSM 15176	692	-0.471563	0.109684	1.96371e-05
A0A1T4X4X0	SAMN02745178_01439	Uncharacterized protein	Gemmiger formicilis	547	-0.549384	0.127541	1.96582e-05
A0A2I1TR60	CYK20_09895	t(6)A37 threonylcarbamoyladenosine biosynthesis protein TsaE (tRNA threonylcarbamoyladenosine biosynthesis protein TsaE)	Streptococcus parasanguinis	272	0.627529	0.144372	1.9702e-05
D1PR87	SUBVAR_06915	ABC transporter, ATP-binding protein	Subdoligranulum variabile DSM 15176	741	-0.456013	0.106181	1.98649e-05
F8LGX8	SALIVB_0283	DNA polymerase IV (EC 2.7.7.7)	Streptococcus salivarius (strain CCHSS3)	581	0.471907	0.109689	1.98691e-05
W1VFD0	polA Q616_SPPC00944G0004	DNA polymerase I (EC 2.7.7.7)	Streptococcus parasanguinis DORA_23_24	374	0.539883	0.1249	1.9903e-05
Q04JH1	apt SPD_1407	Adenine phosphoribosyltransferase (APRT) (EC 2.4.2.7)	Streptococcus pneumoniae serotype 2 (strain D39 / NCTC 7466)	379	0.53477	0.123765	1.99969e-05
A0A1T4WKZ6	nth SAMN02745178_00731	Endonuclease III (EC 4.2.99.18) (DNA-(apurinic or apyrimidinic site) lyase)	Gemmiger formicilis	581	-0.533792	0.124119	2.00421e-05
A0A353BNF6	DDW15_03970	Histidinol-phosphatase (HolPase) (EC 3.1.3.15)	Subdoligranulum sp.	559	-0.539686	0.125488	2.01517e-05
D1PJ70	ptb SUBVAR_04390	Phosphate butyryltransferase (EC 2.3.1.19)	Subdoligranulum variabile DSM 15176	651	-0.494273	0.115097	2.02256e-05
Q5M2E9	stu1875	DhaL domain-containing protein	Streptococcus thermophilus (strain ATCC BAA-250 / LMG 18311)	585	0.476635	0.110864	2.02823e-05
D1PM38	atpE SUBVAR_05396	ATP synthase subunit c (ATP synthase F(0) sector subunit c) (F-type ATPase subunit c) (F-ATPase subunit c) (Lipid-binding protein)	Subdoligranulum variabile DSM 15176	606	-0.509958	0.118705	2.03074e-05
D1PM74	SUBVAR_05433	TIGR00255 family protein	Subdoligranulum variabile DSM 15176	584	-0.529261	0.123193	2.03923e-05
A0A1T4W9P9	SAMN02745178_00230	N-acetyltransferase domain-containing protein	Gemmiger formicilis	534	-0.541635	0.125991	2.04358e-05
A0A1T4WE05	SAMN02745178_00418	Glycosyl transferase family 2	Gemmiger formicilis	536	-0.548797	0.127669	2.04609e-05
T0UPI6	HSISS2_1992	Uncharacterized protein	Streptococcus sp. HSISS2	321	0.587584	0.135854	2.0487e-05
D1PRI8	SUBVAR_07017	Uncharacterized protein	Subdoligranulum variabile DSM 15176	623	-0.490912	0.114342	2.04902e-05
F8HE77	Ssal_01433	Uncharacterized protein	Streptococcus salivarius (strain 57.I)	292	0.584345	0.134911	2.05322e-05
R6QFV9	BN792_00178	Uncharacterized protein	Faecalibacterium sp. CAG:82	272	-0.739556	0.170527	2.05525e-05
A0A1Q6LDS6	BHV98_07120	Uncharacterized protein	Clostridium sp. CAG:217_53_7	61	-0.653708	0.139557	2.05792e-05
A0A353BLW3	DDW15_01180 DIU02_00565	NUDIX domain-containing protein	Subdoligranulum sp.	615	-0.51954	0.121065	2.06548e-05
A0A1T4WGR6	SAMN02745178_00614	Uncharacterized protein	Gemmiger formicilis	509	-0.583905	0.135824	2.07025e-05
I1ZJ34	plsX Spaf_0027	Phosphate acyltransferase (EC 2.3.1.274) (Acyl-ACP phosphotransacylase) (Acyl-[acyl-carrier-protein]--phosphate acyltransferase) (Phosphate-acyl-ACP acyltransferase)	Streptococcus parasanguinis FW213	322	0.558699	0.129267	2.07939e-05
T0UHV5	HSISS1_720	Transcriptional regulator, AraC family	Streptococcus sp. HSISS1	335	0.564502	0.130746	2.09669e-05
I1ZLR2	rluD Spaf_0991	Pseudouridine synthase (EC 5.4.99.-)	Streptococcus parasanguinis FW213	257	0.596089	0.13737	2.09966e-05
A0A1G9TRT9	upp SAMN04515677_11369	Uracil phosphoribosyltransferase (EC 2.4.2.9) (UMP pyrophosphorylase) (UPRTase)	Romboutsia lituseburensis DSM 797	244	-0.782086	0.180167	2.10034e-05
J7T7N7	RSSL_01189	DUF5590 domain-containing protein	Streptococcus salivarius K12	270	0.603261	0.139256	2.10097e-05
Q5M1T7	dnaJ str0121	Chaperone protein DnaJ	Streptococcus thermophilus (strain CNRZ 1066)	589	0.475282	0.110822	2.10339e-05
A0A1T4WML9	SAMN02745178_00808	Uncharacterized protein	Gemmiger formicilis	481	-0.576609	0.1342	2.10448e-05
A0A0A1DVU8	CQA85_07915 D8867_08495 EAI94_02360 GMC21_02325 GMC47_03780 HRE60_02575 NCTC8618_03019	Membrane protein	Streptococcus salivarius	328	0.581579	0.134715	2.10707e-05
D6D2Q9	BXY_37500	Uncharacterized protein	Bacteroides xylanisolvens XB1A	716	0.444174	0.103744	2.11629e-05
A0A174F566	cobS ERS852470_02391	Adenosylcobinamide-GDP ribazoletransferase (EC 2.7.8.26) (Cobalamin synthase) (Cobalamin-5'-phosphate synthase)	Clostridium disporicum	209	-0.809623	0.185943	2.13179e-05
E8K630	HMPREF8577_1004	Acetyltransferase, GNAT family	Streptococcus parasanguinis ATCC 903	288	0.568619	0.131543	2.14091e-05
T0U103	HSISS2_479	(p)ppGpp synthase (EC 2.7.6.5) (ATP:GTP 3'-pyrophosphotransferase) (GTP pyrophosphokinase) (ppGpp synthase I)	Streptococcus sp. HSISS2	601	0.471762	0.110114	2.14497e-05
D4LUD5	CK5_31770	Cellobiose phosphorylase (EC 2.4.1.20)	Blautia obeum A2-162	268	-0.709944	0.164048	2.14584e-05
A0A1T4WNZ4	SAMN02745178_00807	Stage III sporulation protein AA	Gemmiger formicilis	542	-0.557305	0.130002	2.14871e-05
A0A3D4E0W5	DIU02_08425	Cof-type HAD-IIB family hydrolase	Subdoligranulum sp.	579	-0.51515	0.120268	2.15885e-05
E8K8Z5	HMPREF8577_2030	Uncharacterized protein	Streptococcus parasanguinis ATCC 903	225	0.677228	0.155837	2.16185e-05
A0A1T4X7H8	SAMN02745178_01520	Uncharacterized protein	Gemmiger formicilis	513	-0.567007	0.132253	2.16579e-05
T0TKR3	proC HSISS2_998	Pyrroline-5-carboxylate reductase (P5C reductase) (P5CR) (EC 1.5.1.2) (PCA reductase)	Streptococcus sp. HSISS2	600	0.471699	0.110184	2.17141e-05
A0A3D2AEE7	DEW18_05650	LacI family transcriptional regulator	Oscillospiraceae bacterium	606	-0.509196	0.11897	2.17741e-05
A0A3D4E0J0	DIU02_07760	Stage III sporulation protein AH	Subdoligranulum sp.	527	-0.540682	0.126178	2.17806e-05
A0A1T4WIH4	SAMN02745178_00597	O-antigen ligase like membrane protein	Gemmiger formicilis	554	-0.541794	0.126544	2.19207e-05
J7TYM8	RSSL_01111	Uncharacterized protein	Streptococcus salivarius K12	108	0.896773	0.201505	2.19378e-05
A0A1V0GL11	A6J79_09140	Transcriptional regulator	Streptococcus equinus (Streptococcus bovis)	337	0.581338	0.135003	2.19477e-05
G6EMT8	STHE1630_00431	Guanine-hypoxanthine permease	Streptococcus thermophilus CNCM I-1630	592	0.475191	0.111047	2.19623e-05
A0A1T4WF70	SAMN02745178_00467	Uncharacterized membrane protein YjjB, DUF3815 family	Gemmiger formicilis	564	-0.53344	0.124651	2.20481e-05
J7TQ38	RSSL_00237	Cytokinin riboside 5'-monophosphate phosphoribohydrolase (EC 3.2.2.n1)	Streptococcus salivarius K12	383	0.538537	0.125331	2.21277e-05
A0A353BQL4	DDW15_07845	ABC transporter ATP-binding protein	Subdoligranulum sp.	658	-0.482672	0.112948	2.21292e-05
A0A3D4DXI5	DIU02_02280	Uncharacterized protein	Subdoligranulum sp.	528	-0.552578	0.129073	2.21998e-05
I1ZNH1	cbiQ Spaf_1633	Cobalt transport family protein	Streptococcus parasanguinis FW213	229	0.610616	0.14091	2.22473e-05
A0A1T4WUV6	SAMN02745178_01009	Simple sugar transport system permease protein	Gemmiger formicilis	614	-0.514054	0.120279	2.23547e-05
A0A1T4XFN3	SAMN02745178_01801	Membrane associated serine protease, rhomboid family	Gemmiger formicilis	645	-0.50572	0.118404	2.24531e-05
A0A353BNN5	DDW15_04365	Heavy metal transporter	Subdoligranulum sp.	523	-0.551345	0.128871	2.24736e-05
A0A1T4WZG6	SAMN02745178_01203	Cell division protein FtsW	Gemmiger formicilis	531	-0.544968	0.127447	2.27161e-05
R6DQF6	BN772_00583	Hydrophobe/amphiphile efflux-1 (HAE1) family RND transporter	Bacteroides sp. CAG:754	745	0.443433	0.104011	2.27579e-05
A0A353BN81	DDW15_03580	Uncharacterized protein	Subdoligranulum sp.	603	-0.519276	0.121634	2.28211e-05
I1ZMK0	Spaf_1290	ABC-type multidrug transporter, ATPase component	Streptococcus parasanguinis FW213	252	0.602437	0.139461	2.28301e-05
A0A0F3H7N0	pyrP TZ97_01887	Uracil permease	Streptococcus parasanguinis	285	0.587332	0.136332	2.2858e-05
I1ZJA6	Spaf_0101	Multi antimicrobial extrusion (MATE) family transporter	Streptococcus parasanguinis FW213	307	0.566676	0.131695	2.28782e-05
A0A1E3ABU3	BEI61_02097	Flagellar assembly protein H	Eisenbergiella tayi	34	-1.72764	0.340765	2.29091e-05
Q04LT4	pnp SPD_0512	Polyribonucleotide nucleotidyltransferase (EC 2.7.7.8) (Polynucleotide phosphorylase) (PNPase)	Streptococcus pneumoniae serotype 2 (strain D39 / NCTC 7466)	406	0.520243	0.121394	2.29168e-05
R6AG28	BN551_01130	Predicted hydrolase of the HAD superfamily	Streptococcus thermophilus CAG:236	559	0.479487	0.11227	2.29225e-05
A0A3E4XN06	DW783_23805 DW869_21995 DWZ36_21490 EH214_02425	Uncharacterized protein	Phocaeicola vulgatus (Bacteroides vulgatus)	203	0.805667	0.185755	2.31299e-05
A0A174TQZ1	mgrA ERS852533_03747	Regulator of autolytic activity	Blautia obeum	802	-0.418712	0.098344	2.31345e-05
W1VIE0	Q616_SPPC00778G0001	DNA polymerase III subunit alpha (EC 2.7.7.7)	Streptococcus parasanguinis DORA_23_24	249	0.614099	0.142299	2.32039e-05
A0A3D4DZ22	DIU02_04810	MATE family efflux transporter	Subdoligranulum sp.	579	-0.528723	0.123924	2.32578e-05
A0A174INV8	ERS852470_03587	Uncharacterized protein	Clostridium disporicum	125	-1.2162	0.2761	2.32766e-05
R6QJ10	coaX BN792_00795	Type III pantothenate kinase (EC 2.7.1.33) (PanK-III) (Pantothenic acid kinase)	Faecalibacterium sp. CAG:82	271	-0.810342	0.188158	2.3361e-05
Q97TA2	purM SP_0047	Phosphoribosylformylglycinamidine cyclo-ligase (EC 6.3.3.1) (AIR synthase) (AIRS) (Phosphoribosyl-aminoimidazole synthetase)	Streptococcus pneumoniae serotype 4 (strain ATCC BAA-334 / TIGR4)	628	0.448311	0.105153	2.33695e-05
Q5LZ98	udk str1260	Uridine kinase (EC 2.7.1.48) (Cytidine monophosphokinase) (Uridine monophosphokinase)	Streptococcus thermophilus (strain CNRZ 1066)	537	0.488448	0.114457	2.34297e-05
I0QIB5	ppaC PS4_8790	Probable manganese-dependent inorganic pyrophosphatase (EC 3.6.1.1) (Pyrophosphate phospho-hydrolase) (PPase)	Streptococcus salivarius PS4	339	0.54585	0.127207	2.34398e-05
A0A1T4WL24	SAMN02745178_00733	Lysophospholipase, alpha-beta hydrolase superfamily	Gemmiger formicilis	567	-0.531269	0.124553	2.34555e-05
A0A1T4XF16	SAMN02745178_01822	Beta-glucosidase	Gemmiger formicilis	573	-0.518844	0.121677	2.35408e-05
A0A1Q6T7E1	BHW54_02315	Transcriptional regulator	Subdoligranulum sp. 60_17	599	-0.512934	0.120344	2.35461e-05
A0A353BPL6	DDW15_06075 DIU02_07325	Sodium-dependent transporter	Subdoligranulum sp.	657	-0.482717	0.113335	2.3552e-05
F8LIT5	SALIVB_0964	DUF772 domain-containing protein	Streptococcus salivarius (strain CCHSS3)	348	0.556615	0.129847	2.36264e-05
A0A3D2AGT6	DEW18_00340	Amino acid ABC transporter substrate-binding protein	Oscillospiraceae bacterium	595	-0.51333	0.120455	2.36553e-05
G6A5W9	HMPREF9682_01316	Mutator family transposase	Streptococcus intermedius F0395	323	0.580743	0.135351	2.37127e-05
D1PLK4	clpB SUBVAR_05219	Chaperone protein ClpB	Subdoligranulum variabile DSM 15176	682	-0.468903	0.110162	2.37266e-05
A0A353BR95	DDW15_09010	Radical SAM protein	Subdoligranulum sp.	617	-0.506915	0.119005	2.37483e-05
A0A1T4X5E1	SAMN02745178_01442	tRNA1(Val) A37 N6-methylase TrmN6	Gemmiger formicilis	499	-0.560472	0.131347	2.37526e-05
D1PNW2	trpS SUBVAR_06033	Tryptophan--tRNA ligase (EC 6.1.1.2) (Tryptophanyl-tRNA synthetase) (TrpRS)	Subdoligranulum variabile DSM 15176	660	-0.47526	0.111651	2.38244e-05
T0TDP8	HSISS2_997	Glutamyl aminopeptidase (EC 3.4.11.7)	Streptococcus sp. HSISS2	552	0.486738	0.114197	2.38726e-05
I1ZJJ3	Spaf_0192	Uncharacterized protein	Streptococcus parasanguinis FW213	259	0.638447	0.148324	2.40022e-05
E7S9K3	ascB HMPREF9421_0739	Glycosyl hydrolase, family 1 (EC 3.2.1.86)	Streptococcus australis ATCC 700641	365	0.535093	0.125012	2.40031e-05
A0A2W1I9B4	CKU37_09800	PrsW family intramembrane metalloprotease	Streptococcus salivarius	294	0.580497	0.135189	2.40181e-05
A0A1Q6RGL5	BHW36_08785	Uncharacterized protein	Firmicutes bacterium CAG:24053_14	164	-1.06706	0.244962	2.40187e-05
A0A353BP60	DDW15_05285	Rep_3 domain-containing protein	Subdoligranulum sp.	506	-0.559905	0.131319	2.40977e-05
E1M6T6	SIN_0637	Glucitol/sorbitol permease IIC component	Streptococcus infantis SK1302	317	0.584373	0.136308	2.41766e-05
A0A0F3H9R4	TZ97_01411	Uncharacterized protein	Streptococcus parasanguinis	344	0.561827	0.13123	2.42581e-05
T0U2N2	HSISS2_1304	Transcriptional regulator, MarR family	Streptococcus sp. HSISS2	373	0.545677	0.127583	2.4316e-05
R6FWZ8	BN525_01411	ATPase AAA family	Eubacterium sp. CAG:192	57	-1.54966	0.333732	2.43753e-05
A0A3C0WD74	DCP22_06655	ArsR family transcriptional regulator	Oscillospiraceae bacterium	599	-0.504015	0.118482	2.44217e-05
I1ZJ50	gntR Spaf_0044	Transcriptional regulator, GntR family	Streptococcus parasanguinis FW213	354	0.534644	0.12496	2.44454e-05
A0A2A6ZI77	CGS49_07625	Uncharacterized protein	Faecalibacterium prausnitzii	72	-1.52059	0.334561	2.44812e-05
Q04K99	ldh SPD_1078	L-lactate dehydrogenase (L-LDH) (EC 1.1.1.27)	Streptococcus pneumoniae serotype 2 (strain D39 / NCTC 7466)	616	0.461437	0.108529	2.45382e-05
F9M4W4	folC_1 HMPREF9962_0231	Bifunctional protein FolC (EC 6.3.2.-)	Streptococcus parasanguinis SK236	310	0.541681	0.126381	2.46103e-05
K8MH82	HMPREF9186_01430	Dihydropteroate synthase (DHPS) (EC 2.5.1.15) (Dihydropteroate pyrophosphorylase)	Streptococcus sp. F0442	293	0.584162	0.136225	2.46413e-05
I2J1C9	HMPREF1116_0267	PF06736 family protein	Streptococcus sp. SK140	317	0.601176	0.140391	2.46937e-05
F8HEJ7	adhE Ssal_00122	Aldehyde-alcohol dehydrogenase	Streptococcus salivarius (strain 57.I)	422	0.509571	0.119444	2.47048e-05
W3XXY2	HMPREF1519_0964	CAAX protease self-immunity	Streptococcus sp. SR4	240	0.674665	0.15677	2.48117e-05
E7SCJ0	pstA HMPREF9421_1682	Phosphate transport system permease protein PstA	Streptococcus australis ATCC 700641	328	0.538745	0.125844	2.48426e-05
A0A3D4E0X3	DIU02_07620	GTPase (G3E family)	Subdoligranulum sp.	608	-0.508447	0.119653	2.48653e-05
A0A1T4XTH4	SAMN02745178_02246	Uncharacterized protein	Gemmiger formicilis	621	-0.489344	0.115239	2.50911e-05
D1PPI4	SUBVAR_06298	DEAD/DEAH box helicase	Subdoligranulum variabile DSM 15176	663	-0.475784	0.112117	2.51913e-05
I1ZNE9	Spaf_1607	Uncharacterized protein	Streptococcus parasanguinis FW213	245	0.618761	0.143979	2.52135e-05
E3CE48	HMPREF9626_1195	Uncharacterized protein	Streptococcus parasanguinis F0405	180	0.697231	0.160901	2.52313e-05
T0TYB1	HSISS3_1075	Pseudouridine synthase (EC 5.4.99.-)	Streptococcus sp. HSISS3	491	0.493177	0.115938	2.5276e-05
J7TFN6	RSSL_00784	Uncharacterized protein	Streptococcus salivarius K12	158	0.759945	0.174904	2.54093e-05
I1ZMB9	Spaf_1209	GntR family transcriptional regulator	Streptococcus parasanguinis FW213	242	0.598142	0.139215	2.54246e-05
R6QBI9	birA BN792_01265	Bifunctional ligase/repressor BirA (Biotin--[acetyl-CoA-carboxylase] ligase) (EC 6.3.4.15) (Biotin--protein ligase) (Biotin-[acetyl-CoA carboxylase] synthetase)	Faecalibacterium sp. CAG:82	250	-0.78373	0.182553	2.54302e-05
I1ZN78	rsmI Spaf_1533	Ribosomal RNA small subunit methyltransferase I (EC 2.1.1.198) (16S rRNA 2'-O-ribose C1402 methyltransferase) (rRNA (cytidine-2'-O-)-methyltransferase RsmI)	Streptococcus parasanguinis FW213	271	0.595734	0.138984	2.54648e-05
A0A1Q6T8W7	BHW54_01050	3-deoxy-D-manno-octulosonate 8-phosphate phosphatase	Subdoligranulum sp. 60_17	548	-0.532641	0.12546	2.57507e-05
A0A1C5LHS2	SAMEA3545328_00132	Uncharacterized protein	uncultured Blautia sp.	132	-0.981163	0.224287	2.58752e-05
E8K8H4	mrnC HMPREF8577_1859	Mini-ribonuclease 3 (Mini-3) (Mini-RNase 3) (EC 3.1.26.-) (Mini-RNase III) (Mini-III)	Streptococcus parasanguinis ATCC 903	294	0.575065	0.13449	2.59501e-05
A0A0F3H695	metP CYK20_03385 D8866_07990 DW666_02070 DW820_03820 GMC66_06955 GMC75_00970 GMC80_02855 GMC82_01225 GMC84_01360 GMC91_05155 GMC92_05055 GMC94_00565 TZ97_01310	ABC transporter permease (ABC transporter permease subunit) (Methionine import system permease protein MetP)	Streptococcus parasanguinis	272	0.605177	0.141358	2.61254e-05
A0A1C7C6L1	HMPREF3219_0201506	Organophosphate reductase	Streptococcus salivarius	353	0.549917	0.129017	2.61881e-05
A0A1T4WFM3	SAMN02745178_00537	Predicted membrane protein	Gemmiger formicilis	528	-0.539617	0.127216	2.62397e-05
A0A1T4X6E1	SAMN02745178_01487	Uncharacterized protein	Gemmiger formicilis	561	-0.528977	0.124764	2.62408e-05
T0V425	HSISS2_872	Branched-chain amino acid transport system carrier protein	Streptococcus sp. HSISS2	261	0.611493	0.142838	2.63562e-05
A0A3D4E0B1	DIU02_07040	5-bromo-4-chloroindolyl phosphate hydrolysis protein	Subdoligranulum sp.	540	-0.54577	0.128745	2.64366e-05
I0QH27	PS4_55718	Uncharacterized protein	Streptococcus salivarius PS4	584	0.466734	0.110178	2.64508e-05
A0A3D4DZ34	rdgB DIU02_05135	dITP/XTP pyrophosphatase (EC 3.6.1.66) (Non-canonical purine NTP pyrophosphatase) (Non-standard purine NTP pyrophosphatase) (Nucleoside-triphosphate diphosphatase) (Nucleoside-triphosphate pyrophosphatase) (NTPase)	Subdoligranulum sp.	565	-0.518103	0.12227	2.64975e-05
A0A0A1DSJ1	pdxK_3 CKU37_07690 DWV94_08885 NCTC8618_02616	Bifunctional hydroxymethylpyrimidine kinase/phosphomethylpyrimidine kinase (Hydroxymethylpyrimidine/phosphomethylpyrimidine kinase) (EC 2.7.4.7) (Phosphomethylpyrimidine kinase) (EC 2.7.1.35)	Streptococcus salivarius	380	0.525551	0.123492	2.65125e-05
A0A1T4WGQ6	SAMN02745178_00612	PTS_EIIC domain-containing protein	Gemmiger formicilis	625	-0.499757	0.118088	2.67236e-05
I2NQD3	HMPREF9971_1815	DNA translocase FtsK	Streptococcus parasanguinis F0449	270	0.612302	0.143197	2.67478e-05
A0A1Q6T4I2	BHW54_03350	PTS galactitol transporter subunit IIC	Subdoligranulum sp. 60_17	577	-0.509485	0.120331	2.6814e-05
A0A353BP53	DDW15_05245	FMN-binding protein	Subdoligranulum sp.	552	-0.53768	0.126956	2.68142e-05
Q5M105	atpG str0483	ATP synthase gamma chain (ATP synthase F1 sector gamma subunit) (F-ATPase gamma subunit)	Streptococcus thermophilus (strain CNRZ 1066)	552	0.475661	0.112282	2.68237e-05
A0A1T4WLS7	SAMN02745178_00750	Uncharacterized protein	Gemmiger formicilis	530	-0.528848	0.124841	2.68607e-05
A0A1T4W976	SAMN02745178_00222	NTE family protein	Gemmiger formicilis	591	-0.513863	0.121434	2.69389e-05
E9DLS4	HMPREF0848_00055	Histidine kinase (EC 2.7.13.3)	Streptococcus sp. C150	346	0.540648	0.127034	2.70339e-05
A0A3D4DXU8	DIU02_00525	NAD(FAD)-dependent dehydrogenase	Subdoligranulum sp.	513	-0.56178	0.132614	2.70552e-05
Q3K3L1	rpoC SAK_0224	DNA-directed RNA polymerase subunit beta' (RNAP subunit beta') (EC 2.7.7.6) (RNA polymerase subunit beta') (Transcriptase subunit beta')	Streptococcus agalactiae serotype Ia (strain ATCC 27591 / A909 / CDC SS700)	601	0.459957	0.108741	2.70717e-05
A0A1V1HYW5	CRIB_414	Uncharacterized protein	Romboutsia ilealis	209	-0.851627	0.198159	2.70878e-05
Q5M645	stu0234	THUMP domain-containing protein	Streptococcus thermophilus (strain ATCC BAA-250 / LMG 18311)	557	0.473308	0.111841	2.72615e-05
A0A1T4WHZ1	SAMN02745178_00610	GGDEF domain-containing protein, diguanylate cyclase (C-di-GMP synthetase) or its enzymatically inactive variants	Gemmiger formicilis	546	-0.524875	0.124046	2.72989e-05
R7KXV7	BN622_01692	Conserved domain protein	Ruminococcus sp. CAG:353	306	-0.742836	0.174295	2.7328e-05
J7SIB6	RSSL_02135	Uncharacterized protein	Streptococcus salivarius K12	256	0.597395	0.139814	2.74626e-05
A0A1W5ZBY4	BSR19_09755 CQA85_07630 DWZ07_06305 GMC29_04940 NCTC7366_01919	Bacteriocin (Class IIb bacteriocin, lactobin A/cerein 7B family)	Streptococcus salivarius	374	0.537236	0.126464	2.74957e-05
I2NCJ5	HMPREF9971_0290	Type II/IV secretion system protein	Streptococcus parasanguinis F0449	305	0.562213	0.131929	2.75001e-05
A0A1T4W9X5	SAMN02745178_00166	5-formyltetrahydrofolate cyclo-ligase (EC 6.3.3.2)	Gemmiger formicilis	523	-0.54971	0.129923	2.75215e-05
A0A1C5NKU5	smc SAMEA3545328_00498	Chromosome partition protein Smc	uncultured Blautia sp.	96	-1.56418	0.352997	2.75417e-05
A0A1T4WAX4	SAMN02745178_00298	Fucose 4-O-acetylase	Gemmiger formicilis	578	-0.514623	0.121759	2.76151e-05
A0A3D2FWW7	DE176_01080	Alcohol dehydrogenase	Clostridiales bacterium	182	-0.843699	0.195816	2.77581e-05
A0A1C5XB06	rlmCD_3 SAMEA3545328_02213	23S rRNA (Uracil-C(5))-methyltransferase RlmCD (EC 2.1.1.189)	uncultured Blautia sp.	138	-0.952688	0.219357	2.77817e-05
D1PMN1	purE SUBVAR_05594	N5-carboxyaminoimidazole ribonucleotide mutase (N5-CAIR mutase) (EC 5.4.99.18) (5-(carboxyamino)imidazole ribonucleotide mutase)	Subdoligranulum variabile DSM 15176	607	-0.493245	0.116785	2.78155e-05
E8K5V4	HMPREF8577_0939	Efflux ABC transporter, permease protein	Streptococcus parasanguinis ATCC 903	269	0.599186	0.140454	2.78182e-05
S0GJ84	C803_01938	DNA_MISMATCH_REPAIR_2 domain-containing protein	Parabacteroides goldsteinii dnLKV18	46	-1.079	0.160128	2.79084e-05
F8HGD2	Ssal_00491	Polysaccharide deacetylase family protein	Streptococcus salivarius (strain 57.I)	295	0.610549	0.14337	2.79503e-05
E8K799	HMPREF8577_1434	Putative pre-16S rRNA nuclease (EC 3.1.-.-)	Streptococcus parasanguinis ATCC 903	283	0.583628	0.137006	2.81498e-05
Q5M6I1	mutS stu0050	DNA mismatch repair protein MutS	Streptococcus thermophilus (strain ATCC BAA-250 / LMG 18311)	582	0.462541	0.109534	2.81707e-05
B9DRN6	prfB SUB0621	Peptide chain release factor 2 (RF-2)	Streptococcus uberis (strain ATCC BAA-854 / 0140J)	403	0.550902	0.129998	2.82396e-05
A0A1T4X2V5	infB SAMN02745178_01321	Translation initiation factor IF-2	Gemmiger formicilis	674	-0.466122	0.110537	2.82504e-05
C7SDF0	secY secY_2 secY_3 CKU37_00840 CQA85_10540 CYK22_08640 D8867_02365 DL07_10810 DWV94_01610 DWY30_01900 DWZ07_06590 EAI94_06460 FBF48_06255 FHI56_02375 GMC04_05155 GMC05_07755 GMC06_07920 GMC07_08245 GMC09_07755 GMC21_06415 GMC22_06775 GMC26_07600 GMC28_02500 GMC29_05225 GMC38_08490 GMC40_07500 GMC42_08060 GMC47_06215 GMC48_02885 GMC61_07630 GMC65_05805 GMC67_07185 GMC68_03785 GMC70_09030 HRE60_093…	Protein translocase subunit SecY	Streptococcus salivarius	575	0.472343	0.111909	2.83335e-05
A0A1Q6T9I4	BHW54_00080	Uncharacterized protein	Subdoligranulum sp. 60_17	535	-0.584964	0.138519	2.83839e-05
A0A1T4XT96	SAMN02745178_02283	Peptidoglycan/LPS O-acetylase OafA/YrhL, contains acyltransferase and SGNH-hydrolase domains	Gemmiger formicilis	588	-0.51581	0.122227	2.83944e-05
A0A1T4X0Q8	SAMN02745178_01286	Polar amino acid transport system permease protein	Gemmiger formicilis	539	-0.538917	0.127613	2.84296e-05
I1ZM64	Spaf_1151	ABC transporter, ATP-binding protein	Streptococcus parasanguinis FW213	209	0.654954	0.152716	2.84414e-05
A0A1T4W9A5	SAMN02745178_00220	Uncharacterized protein	Gemmiger formicilis	542	-0.540717	0.128093	2.85937e-05
A0A2A5QB85	CQA85_10895	5'-nucleotidase	Streptococcus salivarius	352	0.560772	0.132232	2.86258e-05
D1PIZ4	rpsI SUBVAR_04312	30S ribosomal protein S9	Subdoligranulum variabile DSM 15176	711	-0.448648	0.106526	2.86417e-05
J7TI82	RSSL_00171	Uncharacterized protein	Streptococcus salivarius K12	104	0.899026	0.193045	2.86761e-05
A0A3D2AEF1	DEW18_05490	Methylated-DNA--protein-cysteine methyltransferase (EC 2.1.1.63) (6-O-methylguanine-DNA methyltransferase) (MGMT) (O-6-methylguanine-DNA-alkyltransferase)	Oscillospiraceae bacterium	522	-0.550773	0.130504	2.88208e-05
A0A395V9A5	DWX93_00590	Helix-turn-helix domain-containing protein	Roseburia hominis	338	-0.623678	0.14699	2.88217e-05
A0A3D4DZS0	DIU02_06280	H(+)-transporting ATPase	Subdoligranulum sp.	538	-0.539889	0.127936	2.8857e-05
A0A1Q6T843	BHW54_01990	Uncharacterized protein	Subdoligranulum sp. 60_17	477	-0.590825	0.139887	2.88743e-05
A0A329UEA2	C4N22_07115	Autotransporter	Faecalibacterium prausnitzii	270	-0.783752	0.184183	2.90606e-05
Q9X9S0	pyrDA SP_0764	Probable dihydroorotate dehydrogenase A (fumarate) (DHOD A) (DHODase A) (DHOdehase A) (EC 1.3.98.1)	Streptococcus pneumoniae serotype 4 (strain ATCC BAA-334 / TIGR4)	344	0.554314	0.130806	2.91744e-05
A0A074ITJ1	CYK22_08315 DL07_09440 DWY30_07910 EAI94_05505 FOC73_01400 GMC21_05475 GMC47_07810 GMC48_08240 GMC67_03880 GMC68_00960 GMC70_05140 HRE60_05480 NCTC8618_03649	ABC transporter permease (Branched-chain amino acid ABC transporter permease) (Sugar ABC transporter permease)	Streptococcus salivarius	265	0.621813	0.146075	2.92088e-05
A0A1C7CDG9	HMPREF3219_0200998	Uncharacterized protein	Streptococcus salivarius	206	0.663514	0.155098	2.92092e-05
D1PQ51	SUBVAR_06519	Transketolase, thiamine diphosphate binding domain protein	Subdoligranulum variabile DSM 15176	676	-0.471564	0.112058	2.92642e-05
A0A1T4WV25	SAMN02745178_01063	Ribose transport system substrate-binding protein	Gemmiger formicilis	502	-0.561001	0.132966	2.93131e-05
A0A353BNX3	DDW15_04845	PglD_N domain-containing protein	Subdoligranulum sp.	519	-0.547396	0.129797	2.9338e-05
F8LKH9	SALIVB_1584	Uncharacterized protein	Streptococcus salivarius (strain CCHSS3)	339	0.547263	0.129148	2.93693e-05
A0A329U841	C4N22_08645	Glycerophosphodiester phosphodiesterase	Faecalibacterium prausnitzii	269	-0.763549	0.179579	2.94779e-05
F9M3J5	rpmG_2 rpmG HMPREF9962_1096	50S ribosomal protein L33	Streptococcus parasanguinis SK236	217	0.632249	0.148052	2.94978e-05
A0A174W8L9	ERS852395_02181 ERS852569_03702	Uncharacterized protein	Blautia obeum	463	-0.540975	0.128207	2.95648e-05
R6PS61	BN792_00963	Histidine kinase (EC 2.7.13.3)	Faecalibacterium sp. CAG:82	240	-0.80869	0.189798	2.95875e-05
Q5M1Y6	mutL str0054	DNA mismatch repair protein MutL	Streptococcus thermophilus (strain CNRZ 1066)	570	0.468066	0.11115	2.96232e-05
W3XS72	HMPREF1519_0521	PBECR3 domain-containing protein	Streptococcus sp. SR4	551	0.473952	0.112528	2.96323e-05
A0A1T4WAV1	SAMN02745178_00311	DNA helicase (EC 3.6.4.12)	Gemmiger formicilis	563	-0.533927	0.126796	2.96567e-05
A3CNB9	rpmE2 SSA_1272	50S ribosomal protein L31 type B	Streptococcus sanguinis (strain SK36)	281	0.620431	0.14609	2.97061e-05
T0TMH1	HSISS2_1606	Replicon stabilization protein	Streptococcus sp. HSISS2	312	0.597469	0.140925	2.97887e-05
A0A173Y816	ERS852470_00289	Transcriptional regulator with cupin sensor, AraC family	Clostridium disporicum	93	-1.36852	0.310585	2.98634e-05
J7TGH0	RSSL_00304 RSSL_02275	Aminotransferase (EC 2.6.1.-)	Streptococcus salivarius K12	586	0.46393	0.110237	2.9934e-05
A0A3D4DZ41	DIU02_04910	XRE family transcriptional regulator	Subdoligranulum sp.	525	-0.549701	0.130546	3.00013e-05
A0A1Q6T126	BHW54_05100	Peptidase M16	Subdoligranulum sp. 60_17	639	-0.492069	0.117059	3.00635e-05
Q5M1J6	greA str0242	Transcription elongation factor GreA (Transcript cleavage factor GreA)	Streptococcus thermophilus (strain CNRZ 1066)	529	0.482991	0.114719	3.00798e-05
I1ZMT3	Spaf_1381	ABC transporter-like protein	Streptococcus parasanguinis FW213	271	0.58004	0.136597	3.01194e-05
R6QFX8	BN792_00194	NMT1 domain-containing protein	Faecalibacterium sp. CAG:82	246	-0.82702	0.194279	3.01772e-05
D1PL33	uvrB SUBVAR_05068	UvrABC system protein B (Protein UvrB) (Excinuclease ABC subunit B)	Subdoligranulum variabile DSM 15176	668	-0.462611	0.110112	3.01933e-05
A0A1T4XCT1	SAMN02745178_01731	DNA helicase (EC 3.6.4.12)	Gemmiger formicilis	550	-0.529128	0.125764	3.02264e-05
A0A0F3H369	glnH TZ97_00271	Glutamine ABC transporter substrate-binding protein	Streptococcus parasanguinis	313	0.555527	0.131162	3.03019e-05
A0A1T4WK61	plsY SAMN02745178_00629	Glycerol-3-phosphate acyltransferase (Acyl-PO4 G3P acyltransferase) (Acyl-phosphate--glycerol-3-phosphate acyltransferase) (G3P acyltransferase) (GPAT) (EC 2.3.1.275) (Lysophosphatidic acid synthase) (LPA synthase)	Gemmiger formicilis	490	-0.565769	0.134351	3.03051e-05
A0A174PTM9	zraR_4 DXA49_16145 ERS852494_02722	Regulatory protein (Sigma-54-dependent Fis family transcriptional regulator)	Bacteroides caccae	201	0.901617	0.211083	3.03365e-05
A0A353BM83	DDW15_01800	Cysteine synthase	Subdoligranulum sp.	590	-0.513063	0.122044	3.03761e-05
I1ZJF8	acpP Spaf_0154	Acyl carrier protein (ACP)	Streptococcus parasanguinis FW213	307	0.571083	0.134846	3.04321e-05
R6Q4W3	BN792_00787	RIP metalloprotease RseP	Faecalibacterium sp. CAG:82	236	-0.818093	0.192122	3.04693e-05
Q5LYE2	codY str1635	GTP-sensing transcriptional pleiotropic repressor CodY	Streptococcus thermophilus (strain CNRZ 1066)	552	0.477658	0.11357	3.05758e-05
A0A0A1DWH0	ccpA ccpA_4 DWV94_02235 DWY30_00025 FHI56_05320 FOC73_08450 HMPREF3219_0201664 NCTC8618_03086	Catabolite control protein A	Streptococcus salivarius	465	0.490693	0.116488	3.06318e-05
A0A1Q6T7W6	BHW54_01915	Glycosylase	Subdoligranulum sp. 60_17	651	-0.492143	0.117235	3.07424e-05
I1ZKY1	Spaf_0699	35 kDa protein	Streptococcus parasanguinis FW213	250	0.616562	0.145173	3.0816e-05
Q9WXK8	ptsH	Phosphocarrier protein HPr (Histidine-containing protein)	Streptococcus equinus (Streptococcus bovis)	539	0.471474	0.112173	3.08743e-05
I1ZN75	Spaf_1530	Arsenate reductase family protein	Streptococcus parasanguinis FW213	232	0.665732	0.15654	3.12797e-05
A0A3D4E049	DIU02_05290	Uncharacterized protein	Subdoligranulum sp.	531	-0.528576	0.125833	3.13263e-05
A0A1V1I008	glpK CRIB_695	Glycerol kinase (EC 2.7.1.30) (ATP:glycerol 3-phosphotransferase) (Glycerokinase) (GK)	Romboutsia ilealis	228	-0.803289	0.188778	3.1418e-05
B0AAA1	SAMN02745147_0938	Regulatory protein, Fis family	Intestinibacter bartlettii DSM 16795	231	-0.725187	0.170623	3.1438e-05
E3CFU6	HMPREF9626_0393	Cation transport protein	Streptococcus parasanguinis F0405	155	0.71971	0.164996	3.14527e-05
T0UXJ9	HSISS2_1457	Tributyrin esterase	Streptococcus sp. HSISS2	526	0.488033	0.116221	3.1609e-05
A0A074JI15	CYK22_09070 DL07_01245 GMC67_08365 GMC70_05880	GHKL domain-containing protein (Membrane protein)	Streptococcus salivarius	379	0.523586	0.124282	3.16588e-05
A0A1T4WP15	SAMN02745178_00889	RNA-binding protein YlmH, contains S4-like domain	Gemmiger formicilis	534	-0.553004	0.131714	3.17071e-05
A0A074IYS7	CKU37_02820 DL07_00440 FBF48_08040 GMC04_04115 GMC05_06715 GMC06_06880 GMC07_07205 GMC09_06715 GMC26_06560 GMC38_07450 GMC40_06460 GMC42_07020 GMC61_06590 NCTC7366_00264	Hypothetical cytosolic protein	Streptococcus salivarius	369	0.537462	0.127452	3.17582e-05
A0A1T4XW82	SAMN02745178_02361	Chromosome partitioning protein	Gemmiger formicilis	632	-0.478332	0.114155	3.18793e-05
E8K712	HMPREF8577_1347	Uncharacterized protein	Streptococcus parasanguinis ATCC 903	161	0.727573	0.168347	3.19731e-05
F8LW12	STH8232_0731	Uncharacterized protein	Streptococcus thermophilus JIM 8232	483	0.48569	0.115652	3.1986e-05
V8BEC8	HMPREF1195_01276	Uncharacterized protein	Streptococcus parasanguinis CC87K	223	0.648718	0.152696	3.21171e-05
W1VCW1	Q616_SPPC01369G0004	Oligopeptide ABC superfamily ATP binding cassette transporter, permease protein	Streptococcus parasanguinis DORA_23_24	285	0.578183	0.136823	3.23054e-05
A0A3D4DXD0	DIU02_02105	Uncharacterized protein	Subdoligranulum sp.	474	-0.590418	0.140658	3.231e-05
A0A1Q6SY47	BHW54_06890	Uncharacterized protein	Subdoligranulum sp. 60_17	595	-0.497122	0.118675	3.23519e-05
I1ZMA9	Spaf_1199	Transport protein, putative	Streptococcus parasanguinis FW213	237	0.60865	0.143568	3.24267e-05
A0A0F3H5S3	yidC TZ97_01272	Membrane protein insertase YidC (Foldase YidC) (Membrane integrase YidC) (Membrane protein YidC)	Streptococcus parasanguinis	277	0.585186	0.138438	3.24877e-05
A0A1T4X4K6	SAMN02745178_01429	Stage II sporulation protein E	Gemmiger formicilis	551	-0.526401	0.125605	3.2545e-05
A0A1T4WGI3	SAMN02745178_00515	Uncharacterized protein	Gemmiger formicilis	584	-0.520903	0.124383	3.26201e-05
D7JX43	HMPREF9010_00099	Uncharacterized protein	Bacteroides sp. 3_1_23	277	0.641982	0.151968	3.27485e-05
A0A1T4W7M2	SAMN02745178_00060	Glycosyltransferase involved in cell wall bisynthesis	Gemmiger formicilis	610	-0.491945	0.117544	3.27655e-05
A0A1T4WJG6	rlmH SAMN02745178_00653	Ribosomal RNA large subunit methyltransferase H (EC 2.1.1.177) (23S rRNA (pseudouridine1915-N3)-methyltransferase) (23S rRNA m3Psi1915 methyltransferase) (rRNA (pseudouridine-N3-)-methyltransferase RlmH)	Gemmiger formicilis	547	-0.53473	0.12766	3.28581e-05
R7KYD3	rpsH BN622_01493	30S ribosomal protein S8	Ruminococcus sp. CAG:353	275	-0.812108	0.19222	3.28837e-05
W3XZD3	HMPREF1519_0954	Methyltransferase domain protein	Streptococcus sp. SR4	200	0.729164	0.171486	3.29074e-05
A0A353BLA9	DDW15_00140	Phosphate ABC transporter substrate-binding protein	Subdoligranulum sp.	618	-0.492926	0.117833	3.29772e-05
A0A3D4DYR7	DIU02_02190	ABC transporter ATP-binding protein	Subdoligranulum sp.	674	-0.468422	0.112055	3.29883e-05
I0QIC4	PS4_70228	Uncharacterized protein	Streptococcus salivarius PS4	297	0.582302	0.13809	3.31151e-05
A0A1T4XVT6	SAMN02745178_02402	Melibiose permease	Gemmiger formicilis	626	-0.483625	0.115644	3.31223e-05
J7TYC2	RSSL_00173	GMP synthase (Glutamine-hydrolyzing) (EC 6.3.5.2)	Streptococcus salivarius K12	304	0.575192	0.136471	3.31854e-05
J7TQ78	RSSL_02190	Folylpolyglutamate synthase / Dihydrofolate synthase (EC 6.3.2.12) (EC 6.3.2.17)	Streptococcus salivarius K12	252	0.603751	0.142769	3.34577e-05
A0A3E4XDA7	nadD DXC09_05670 NCTC12167_01564	Probable nicotinate-nucleotide adenylyltransferase (EC 2.7.7.18) (Deamido-NAD(+) diphosphorylase) (Deamido-NAD(+) pyrophosphorylase) (Nicotinate mononucleotide adenylyltransferase) (NaMN adenylyltransferase)	Streptococcus vestibularis	562	0.46992	0.112367	3.35745e-05
P0A4I9	sigA rpoD SP_1073	RNA polymerase sigma factor SigA	Streptococcus pneumoniae serotype 4 (strain ATCC BAA-334 / TIGR4)	335	0.576669	0.137093	3.36401e-05
E8KXD4	pcsB HMPREF9425_1766	CHAP domain protein	Streptococcus vestibularis ATCC 49124	292	0.59003	0.139961	3.368e-05
A0A1T4Y080	SAMN02745178_02598	Multimeric flavodoxin WrbA	Gemmiger formicilis	555	-0.530361	0.126847	3.38165e-05
A0A3D2AJP7	DEW18_05605	Alpha-galactosidase	Oscillospiraceae bacterium	636	-0.489602	0.117251	3.39599e-05
A0A1T4W9Y8	SAMN02745178_00259	Acetolactate synthase (EC 2.2.1.6)	Gemmiger formicilis	612	-0.503692	0.120647	3.42427e-05
E8K731	HMPREF8577_1366	Peptidase, S54 family (EC 3.4.21.-)	Streptococcus parasanguinis ATCC 903	361	0.524924	0.125114	3.44293e-05
A0A377DBS6	zntR NCTC9962_06808	Putative Zn(II)-responsive regulator	Escherichia coli	76	1.19008	0.268254	3.44535e-05
A0A1Y4JRY2	B5F24_13185	Tyr recombinase domain-containing protein	Bacteroides clarus	64	1.34151	0.298511	3.44581e-05
I1ZK76	Spaf_0437	HTH_30 domain-containing protein	Streptococcus parasanguinis FW213	283	0.575212	0.136598	3.44734e-05
T0U431	HSISM1_2221	B3_4 domain-containing protein	Streptococcus sp. HSISM1	231	0.636356	0.150553	3.44944e-05
Q04MH8	rpsG SPD_0252	30S ribosomal protein S7	Streptococcus pneumoniae serotype 2 (strain D39 / NCTC 7466)	464	0.479235	0.114565	3.44948e-05
E8KXB7	HMPREF9425_1749	Uncharacterized protein	Streptococcus vestibularis ATCC 49124	182	0.679706	0.159898	3.46099e-05
A0A0F3H8L3	trxA_2 trxA GMC66_03615 GMC80_01255 GMC82_02825 TZ97_00980	Thioredoxin	Streptococcus parasanguinis	229	0.646021	0.152869	3.47655e-05
D1PPY9	metG SUBVAR_06456	Methionine--tRNA ligase (EC 6.1.1.10) (Methionyl-tRNA synthetase) (MetRS)	Subdoligranulum variabile DSM 15176	692	-0.449883	0.107982	3.49341e-05
A0A3D2ACL5	DEW18_02180	ATPase	Oscillospiraceae bacterium	587	-0.502968	0.12059	3.49742e-05
A0A1T4WW80	SAMN02745178_01120	Competence protein ComEA	Gemmiger formicilis	445	-0.602247	0.143989	3.49862e-05
R6ICK2	BN556_00621	Uncharacterized protein	Firmicutes bacterium CAG:240	209	-0.849925	0.200738	3.50409e-05
T0U0D5	HSISM1_1940	Peptide deformylase (EC 3.5.1.88)	Streptococcus sp. HSISM1	111	0.912235	0.211021	3.51162e-05
J7SIT4	RSSL_01281	Uncharacterized protein	Streptococcus salivarius K12	267	0.61815	0.146819	3.51323e-05
A0A1Q6SWQ4	BHW54_09185	Pseudouridine synthase (EC 5.4.99.-)	Subdoligranulum sp. 60_17	640	-0.484833	0.116372	3.52806e-05
A0A353BPZ8	DDW15_06745 DIU02_08195	Uncharacterized protein	Subdoligranulum sp.	558	-0.531226	0.127375	3.53156e-05
A0A1T4XWC2	SAMN02745178_02415	Raffinose/stachyose/melibiose transport system substrate-binding protein	Gemmiger formicilis	695	-0.450726	0.108261	3.53421e-05
A0A3D4DXT2	DIU02_02655	Amino acid ABC transporter substrate-binding protein	Subdoligranulum sp.	607	-0.49685	0.119236	3.54525e-05
F8DJJ0	HMPREF0833_11020	PAP2 family protein	Streptococcus parasanguinis (strain ATCC 15912 / DSM 6778 / CIP 104372 / LMG 14537)	269	0.585533	0.13915	3.54528e-05
R5ZPW8	BN551_01521	Glutamine ABC uptake transporter membrane-spanning protein	Streptococcus thermophilus CAG:236	534	0.471727	0.113103	3.54863e-05
R5UAL3	BN535_02377	Transporter major facilitator family protein	Bacteroides caccae CAG:21	775	0.421113	0.101265	3.56378e-05
A0A1T4XJR9	SAMN02745178_01964	Stage 0 sporulation protein A homolog	Gemmiger formicilis	636	-0.479801	0.115229	3.56439e-05
A0A3D4DY20	DIU02_00880	Uncharacterized protein	Subdoligranulum sp.	591	-0.523125	0.12558	3.58276e-05
T0T6A6	HSISS1_463	ComF operon protein A, DNA transporter ATPase	Streptococcus sp. HSISS1	378	0.526051	0.125745	3.58544e-05
A0A353BQ51	DDW15_07030	Uncharacterized protein	Subdoligranulum sp.	549	-0.524676	0.12593	3.59944e-05
A0A1Q6T4H4	BHW54_03520	Peptidase_M23 domain-containing protein	Subdoligranulum sp. 60_17	599	-0.501536	0.120465	3.60814e-05
A0A1T4X4N5	SAMN02745178_01430	Uncharacterized protein	Gemmiger formicilis	617	-0.499558	0.120042	3.61672e-05
Q5M175	accD str0392	Acetyl-coenzyme A carboxylase carboxyl transferase subunit beta (ACCase subunit beta) (Acetyl-CoA carboxylase carboxyltransferase subunit beta) (EC 2.1.3.15)	Streptococcus thermophilus (strain CNRZ 1066)	522	0.479054	0.114948	3.61676e-05
Q04J64	der engA SPD_1519	GTPase Der (GTP-binding protein EngA)	Streptococcus pneumoniae serotype 2 (strain D39 / NCTC 7466)	360	0.541655	0.12943	3.62569e-05
A0A1T4XV83	SAMN02745178_02325	Alpha-L-fucosidase 2	Gemmiger formicilis	695	-0.45506	0.109471	3.63236e-05
F8LL84	SALIVB_1846	Uncharacterized protein	Streptococcus salivarius (strain CCHSS3)	416	0.503607	0.1206	3.63373e-05
I1ZPH9	cpsB Spaf_2015	Tyrosine-protein phosphatase (EC 3.1.3.48)	Streptococcus parasanguinis FW213	306	0.550325	0.131274	3.63998e-05
E7S7R3	HMPREF9421_0099	Uroporphyrinogen_deCOase domain-containing protein	Streptococcus australis ATCC 700641	317	0.549261	0.131114	3.6561e-05
A0A173TFT1	levE agaB CGS50_006155 CGS55_09565 ERS852582_01521 GKE10_05275	Fructose-specific phosphotransferase enzyme IIB component (EC 2.7.1.69) (PTS N-acetylgalactosamine transporter subunit IIB) (PTS mannose/fructose/sorbose transporter subunit IIB)	Faecalibacterium prausnitzii	628	-0.458706	0.110325	3.66543e-05
I1ZJ85	ntpA atpA Spaf_0080	V-type ATP synthase alpha chain (EC 7.1.2.2) (V-ATPase subunit A)	Streptococcus parasanguinis FW213	368	0.524156	0.125399	3.68789e-05
A0A139KCD6	HMPREF2534_02754	Uncharacterized protein	Bacteroides thetaiotaomicron	701	0.439234	0.10577	3.69485e-05
A0A2A7A6P2	CGS56_11470 DW844_07235 DW855_00475 DWZ04_03220 DWZ25_02890	ABC transporter ATP-binding protein (Peptide ABC transporter ATP-binding protein)	Faecalibacterium prausnitzii	735	-0.44082	0.106198	3.70647e-05
Q5M1S5	prmA str0137	Ribosomal protein L11 methyltransferase (L11 Mtase) (EC 2.1.1.-)	Streptococcus thermophilus (strain CNRZ 1066)	566	0.469669	0.113002	3.74118e-05
Q8AAB8	dapL BT_0547	LL-diaminopimelate aminotransferase (DAP-AT) (DAP-aminotransferase) (LL-DAP-aminotransferase) (EC 2.6.1.83)	Bacteroides thetaiotaomicron (strain ATCC 29148 / DSM 2079 / JCM 5827 / CCUG 10774 / NCTC 10582 / VPI-5482 / E50)	749	0.427677	0.103104	3.74137e-05
E8K6T1	cvpA HMPREF8577_1266	CvpA family protein	Streptococcus parasanguinis ATCC 903	282	0.569793	0.135954	3.75015e-05
I1ZP90	Spaf_1922	Exfoliative toxin, putative	Streptococcus parasanguinis FW213	255	0.597681	0.142373	3.75352e-05
A0A395W731	DWX70_01990	TonB-dependent receptor	Bacteroides ovatus	759	0.426011	0.10274	3.76034e-05
A8AYH2	glgC SGO_1553	Glucose-1-phosphate adenylyltransferase (EC 2.7.7.27) (ADP-glucose pyrophosphorylase) (ADPGlc PPase) (ADP-glucose synthase)	Streptococcus gordonii (strain Challis / ATCC 35105 / BCRC 15272 / CH1 / DL1 / V288)	352	0.543474	0.130153	3.7661e-05
I0QID8	PS4_23649	Oxidoreductase, short chain dehydrogenase/reductase family	Streptococcus salivarius PS4	421	0.50577	0.121397	3.76944e-05
A0A3D2ABR2	DEW18_00720	Rhamnulokinase	Oscillospiraceae bacterium	703	-0.447405	0.107869	3.77317e-05
A0A2W1ILI2	CKU37_03245 DWV94_05850 DWZ07_10420	Uncharacterized protein	Streptococcus salivarius	433	0.518822	0.124576	3.79079e-05
A0A1T4XVM7	SAMN02745178_02392	UDP-glucose 6-dehydrogenase (EC 1.1.1.22)	Gemmiger formicilis	624	-0.479605	0.115596	3.80755e-05
E8JY29	HMPREF9423_0195	Uncharacterized protein	Streptococcus infantis ATCC 700779	227	0.745395	0.177336	3.82681e-05
A0A3D4E282	DIU02_06060	Probable membrane transporter protein	Subdoligranulum sp.	595	-0.506579	0.1221	3.83355e-05
A0A1V1I1W0	CRIB_1599	DUF362 domain-containing protein	Romboutsia ilealis	178	-0.92284	0.217635	3.83557e-05
A0A1T4XJI0	SAMN02745178_01961	Phosphoglycolate phosphatase	Gemmiger formicilis	598	-0.502212	0.121059	3.83709e-05
A0A1T4XUH6	SAMN02745178_02274	Thioredoxin reductase	Gemmiger formicilis	619	-0.482968	0.116451	3.84176e-05
I1ZLT0	Spaf_1011	FMN_red domain-containing protein	Streptococcus parasanguinis FW213	232	0.628457	0.149679	3.87191e-05
E8K7C3	HMPREF8577_1458	ABC transporter, permease protein	Streptococcus parasanguinis ATCC 903	340	0.537289	0.128809	3.87268e-05
A0A1T4XWU4	SAMN02745178_02405	Ubiquinone/menaquinone biosynthesis C-methylase UbiE	Gemmiger formicilis	608	-0.486124	0.117262	3.87737e-05
A0A0P0FEI0	BSIG_2595 Btheta7330_04174 DW780_17030 DWY18_06020 GAN91_00720 GAO00_20760 GAO51_06470	ATP-binding cassette domain-containing protein (ATP-binding protein) (Molybdate transporter ATP-binding protein)	Bacteroides thetaiotaomicron	769	0.415228	0.100325	3.88038e-05
A0A1T4WBW3	dapL SAMN02745178_00284	LL-diaminopimelate aminotransferase (DAP-AT) (DAP-aminotransferase) (LL-DAP-aminotransferase) (EC 2.6.1.83)	Gemmiger formicilis	664	-0.468929	0.113198	3.88583e-05
A0A1T4X5N9	SAMN02745178_01486	Uncharacterized protein	Gemmiger formicilis	528	-0.519606	0.125219	3.88902e-05
A0A1T4WX13	SAMN02745178_01143	Penicillin-binding protein 2	Gemmiger formicilis	517	-0.547409	0.131899	3.89087e-05
Q3K3Q0	rpmB SAK_0180	50S ribosomal protein L28	Streptococcus agalactiae serotype Ia (strain ATCC 27591 / A909 / CDC SS700)	604	0.441418	0.106501	3.89659e-05
A0A3D4DXD7	DIU02_00245	Uncharacterized protein	Subdoligranulum sp.	615	-0.494822	0.119436	3.91286e-05
U5PAK2	rplQ DXB95_08300 N597_09950	50S ribosomal protein L17	Streptococcus sp. I-P16	342	0.558704	0.134016	3.91517e-05
A0A3D4E1Q5	DIU02_05080	Adenine DNA glycosylase (EC 3.2.2.31)	Subdoligranulum sp.	579	-0.510323	0.123108	3.91637e-05
C1CMA0	prmA SPP_1784	Ribosomal protein L11 methyltransferase (L11 Mtase) (EC 2.1.1.-)	Streptococcus pneumoniae (strain P1031)	359	0.541721	0.130057	3.91664e-05
A0A1C5KNP3	gcvPA SAMEA3545239_02560	Probable glycine dehydrogenase (decarboxylating) subunit 1 (EC 1.4.4.2) (Glycine cleavage system P-protein subunit 1) (Glycine decarboxylase subunit 1) (Glycine dehydrogenase (aminomethyl-transferring) subunit 1)	uncultured Clostridium sp.	67	-1.72332	0.388627	3.92288e-05
A0A1V1I0R2	clpB CRIB_1222	Chaperone protein ClpB	Romboutsia ilealis	180	-0.963263	0.22806	3.92956e-05
A0A0E2HAZ8	HMPREF1090_02342	Uncharacterized protein	[Clostridium] clostridioforme 90A8	133	1.00805	0.236573	3.9424e-05
A0A133S687	HMPREF3233_00501	Ribonucleoside-diphosphate reductase subunit beta (EC 1.17.4.1)	Veillonella atypica	291	0.640286	0.153313	3.94371e-05
E8K671	HMPREF8577_1056	ABC transporter substrate binding protein	Streptococcus parasanguinis ATCC 903	254	0.595227	0.142201	3.95032e-05
W3XUM8	pdxB HMPREF1519_0444	2-oxoglutarate reductase (EC 1.1.1.399) (EC 1.1.1.95) (D-3-phosphoglycerate dehydrogenase)	Streptococcus sp. SR4	571	0.45659	0.110221	3.96149e-05
A0A1T4XUU0	SAMN02745178_02347	Stage 0 sporulation protein A homolog	Gemmiger formicilis	531	-0.529835	0.127817	3.96665e-05
R6Q198	BN792_00511	Uncharacterized protein	Faecalibacterium sp. CAG:82	251	-0.794972	0.189763	3.97178e-05
A0A1T4WHL2	SAMN02745178_00584	Oligoendopeptidase, M3 family	Gemmiger formicilis	654	-0.458696	0.110868	3.98401e-05
T0TWX7	HSISM1_179	Phosphoglycolate phosphatase (EC 3.1.3.18)	Streptococcus sp. HSISM1	320	0.537327	0.128951	3.99603e-05
A0A1Q6JPX7	BHV94_02595	Type I pullulanase	Clostridiales bacterium 59_14	596	-0.500327	0.120885	4.0057e-05
R6PYA1	BN792_01410	DUF2179 domain-containing protein	Faecalibacterium sp. CAG:82	260	-0.757446	0.181211	4.01576e-05
T0VDE6	HSISS2_1278	Uncharacterized protein	Streptococcus sp. HSISS2	537	0.483032	0.116673	4.03836e-05
A0A0P0F2C2	Btheta7330_03430	Uncharacterized protein	Bacteroides thetaiotaomicron	751	0.413836	0.100203	4.03954e-05
A0A0A1DTG6	cnhA CYK22_00455 EAI94_02835 GMC21_02790 GMC47_04245 GMC70_01985 NCTC8618_02920	Carbon-nitrogen family hydrolase (EC 3.5.1.100)	Streptococcus salivarius	193	0.66045	0.157058	4.04218e-05
A0A3D4DYL7	grpE DIU02_03570	Protein GrpE (HSP-70 cofactor)	Subdoligranulum sp.	556	-0.524289	0.126712	4.06493e-05
A0A3D4DXV7	DIU02_02935	Helix-turn-helix domain-containing protein	Subdoligranulum sp.	618	-0.491072	0.118809	4.07773e-05
A0A1T4WSX7	SAMN02745178_00985	Murein DD-endopeptidase MepM and murein hydrolase activator NlpD, contain LysM domain	Gemmiger formicilis	506	-0.552286	0.13341	4.08052e-05
I1ZPP9	isaA Spaf_2091	Immunodominant antigen A	Streptococcus parasanguinis FW213	320	0.547122	0.131444	4.08356e-05
A0A1T4X9A5	SAMN02745178_01536	Uncharacterized protein	Gemmiger formicilis	553	-0.522504	0.126289	4.08909e-05
G6ER63	STHE1630_01611	Na+ driven multidrug efflux pump	Streptococcus thermophilus CNCM I-1630	574	0.467501	0.113115	4.12076e-05
A0A0F3H480	TZ97_00680	GDSL-like lipase/acylhydrolase protein	Streptococcus parasanguinis	248	0.591992	0.141705	4.12727e-05
A8AX88	pyrB SGO_1109	Aspartate carbamoyltransferase (EC 2.1.3.2) (Aspartate transcarbamylase) (ATCase)	Streptococcus gordonii (strain Challis / ATCC 35105 / BCRC 15272 / CH1 / DL1 / V288)	309	0.560379	0.134652	4.13528e-05
A0A1T4XN17	SAMN02745178_02083	Uncharacterized protein	Gemmiger formicilis	586	-0.510238	0.123507	4.14065e-05
A0A1C6JQT6	fucA SAMEA3545430_02988	L-fuculose phosphate aldolase (EC 4.1.2.17)	uncultured Lachnospira sp.	713	-0.448333	0.108671	4.14098e-05
A0A1T4WNC0	SAMN02745178_00820	Geranylgeranyl diphosphate synthase, type II	Gemmiger formicilis	551	-0.55135	0.133395	4.14794e-05
T0TMD9	secY HSISM1_780	Protein translocase subunit SecY	Streptococcus sp. HSISM1	343	0.522426	0.125785	4.17181e-05
A0A3D4DXY2	DIU02_02350	Uncharacterized protein	Subdoligranulum sp.	558	-0.530944	0.128521	4.17641e-05
A0A2X3WPH0	tcyN_2 GFB63_02375 NCTC12958_01912	ABC transporter ATP-binding protein (EC 3.6.3.-) (ATP-binding cassette domain-containing protein)	Streptococcus thermophilus	521	0.481336	0.116442	4.19285e-05
A0A353BPA1	dtd DDW15_05490 DIU02_06105	D-aminoacyl-tRNA deacylase (DTD) (EC 3.1.1.96) (Gly-tRNA(Ala) deacylase) (EC 3.1.1.-)	Subdoligranulum sp.	631	-0.470555	0.114047	4.19562e-05
B1C2V7	rplD CLOSPI_01570	50S ribosomal protein L4	[Clostridium] spiroforme DSM 1552	115	-0.951889	0.222884	4.1985e-05
A0A1C5LKL6	tvaI SAMEA3545328_00148	Neopullulanase 1 (EC 3.2.1.135)	uncultured Blautia sp.	161	-0.915373	0.217106	4.20743e-05
J7TNA5	RSSL_00763	Cellulose synthase catalytic subunit (UDP-forming) (EC 2.4.1.12)	Streptococcus salivarius K12	304	0.541228	0.130199	4.22042e-05
A0A2U2MC39	rseP GFB63_05865 STHERMO_0226	Zinc metalloprotease (EC 3.4.24.-)	Streptococcus thermophilus	575	0.461709	0.11185	4.22113e-05
R6JDA7	BN541_01639	HSDR_N_2 domain-containing protein	Bacteroides ovatus CAG:22	759	0.422748	0.102629	4.22421e-05
Q97S34	pheT SP_0581	Phenylalanine--tRNA ligase beta subunit (EC 6.1.1.20) (Phenylalanyl-tRNA synthetase beta subunit) (PheRS)	Streptococcus pneumoniae serotype 4 (strain ATCC BAA-334 / TIGR4)	308	0.574491	0.138239	4.22663e-05
I1ZKN2	folD Spaf_0598	Bifunctional protein FolD [Includes: Methylenetetrahydrofolate dehydrogenase (EC 1.5.1.5); Methenyltetrahydrofolate cyclohydrolase (EC 3.5.4.9)]	Streptococcus parasanguinis FW213	278	0.592731	0.142414	4.23652e-05
D1PNG9	SUBVAR_05890	Phosphoribosyl pyrophosphate synthase	Subdoligranulum variabile DSM 15176	696	-0.448841	0.10893	4.24817e-05
I1ZPL8	Spaf_2059	DUF2179 domain-containing protein	Streptococcus parasanguinis FW213	314	0.546193	0.131502	4.26026e-05
D0EMA3	salivB0678	GtfX	Streptococcus salivarius	331	0.547245	0.131854	4.26416e-05
W1VIA0	Q616_SPPC00774G0004	Isoprenyl transferase (EC 2.5.1.-)	Streptococcus parasanguinis DORA_23_24	271	0.586534	0.14093	4.2714e-05
A0A1V1I3J1	CRIB_2084	Copper-sensing transcriptional repressor, CsoR	Romboutsia ilealis	231	-0.780662	0.186673	4.288e-05
A0A2I1TR45	CYK20_09875	HIT family protein	Streptococcus parasanguinis	300	0.543004	0.130721	4.28965e-05
F0IKM8	gmk HMPREF9383_0680	Guanylate kinase (EC 2.7.4.8) (GMP kinase)	Streptococcus sanguinis SK150	274	0.566172	0.13609	4.29698e-05
T0TL71	HSISS2_1984	Pyruvate formate-lyase-activating enzyme (EC 1.97.1.4)	Streptococcus sp. HSISS2	564	0.460477	0.111666	4.30024e-05
R6JSX0	BN554_01504	Membrane-flanked domain protein	Azospirillum sp. CAG:239	41	-1.70641	0.365328	4.3174e-05
I1ZKB4	tig Spaf_0477	Trigger factor (TF) (EC 5.2.1.8) (PPIase)	Streptococcus parasanguinis FW213	313	0.55193	0.133002	4.31757e-05
A0A1T4W6T3	SAMN02745178_00055	Na+-translocating ferredoxin:NAD+ oxidoreductase RNF, RnfE subunit	Gemmiger formicilis	506	-0.561264	0.136038	4.32726e-05
D1PLE0	SUBVAR_05179	Stage 0 sporulation protein A homolog	Subdoligranulum variabile DSM 15176	589	-0.494108	0.119917	4.32982e-05
I1ZPL2	Spaf_2053	ABC-type maltose transport system, permease component	Streptococcus parasanguinis FW213	307	0.546182	0.131625	4.34001e-05
A0A3D4DZ88	DIU02_05315	Uncharacterized protein	Subdoligranulum sp.	567	-0.512704	0.124425	4.34953e-05
F8LHG0	SALIVB_0474	HTH cro/C1-type domain-containing protein	Streptococcus salivarius (strain CCHSS3)	177	0.722099	0.172077	4.35037e-05
D4C6Y5	CLOM621_05150	Transposase, IS4 family	Clostridium sp. M62/1	366	-0.676476	0.163451	4.35456e-05
A0A3D4DY22	DIU02_03120	AraC family transcriptional regulator	Subdoligranulum sp.	549	-0.517223	0.125495	4.3682e-05
A0A139QYU8	SORDD25_00920	Integral membrane protein	Streptococcus oralis	435	0.491376	0.118969	4.37018e-05
J7T6S1	RSSL_01492	Uncharacterized protein	Streptococcus salivarius K12	333	0.547125	0.132072	4.37642e-05
A0A3D2AI46	DEW18_11175	Uncharacterized protein	Oscillospiraceae bacterium	528	-0.53116	0.128867	4.38329e-05
A0A3D6B1M3	DHU75_01270	Uncharacterized protein	Rikenellaceae bacterium	41	1.5958	0.342096	4.39728e-05
D1PNQ0	mreB SUBVAR_05971	Cell shape-determining protein MreB	Subdoligranulum variabile DSM 15176	620	-0.478468	0.116271	4.41009e-05
A0A1T4WP16	SAMN02745178_00888	Cell division initiation protein	Gemmiger formicilis	504	-0.544909	0.132227	4.41798e-05
A0A1T4Y1J6	SAMN02745178_02585	Glycosyltransferase involved in cell wall bisynthesis	Gemmiger formicilis	582	-0.499422	0.121337	4.42399e-05
I1ZKG1	sufS Spaf_0525	Cysteine desulfurase (EC 2.8.1.7)	Streptococcus parasanguinis FW213	318	0.538482	0.129975	4.43822e-05
A0A2A7AU14	CGS58_03480	SUF system NifU family Fe-S cluster assembly protein	Faecalibacterium prausnitzii	683	-0.463233	0.112694	4.43962e-05
A0A3D4E0G5	DIU02_05350	Flagellar biosynthesis protein FliA	Subdoligranulum sp.	557	-0.528816	0.128464	4.4515e-05
A0A1T4WW50	ppk SAMN02745178_01121	Polyphosphate kinase (EC 2.7.4.1) (ATP-polyphosphate phosphotransferase) (Polyphosphoric acid kinase)	Gemmiger formicilis	637	-0.479102	0.116529	4.45233e-05
A0A1C6ABG2	SAMEA3545328_02872	Uncharacterized protein	uncultured Blautia sp.	75	-1.48149	0.339896	4.4656e-05
A0A0F3H7D3	dapA_2 DW728_08310 GMC91_09205 GMC92_06435 TZ97_01843	Dihydrodipicolinate synthase (N-acetylneuraminate lyase)	Streptococcus parasanguinis	320	0.549917	0.132829	4.47068e-05
A0A3D4W078	DF289_03130	Bifunctional chorismate mutase/prephenate dehydratase (Fragment)	Faecalibacterium sp.	465	-0.552346	0.134019	4.48405e-05
I1ZKY2	Spaf_0700	GIY-YIG domain-containing protein	Streptococcus parasanguinis FW213	173	0.723802	0.172699	4.48993e-05
S6CP38		Lactoyl glutathione lyase and related lyases	uncultured bacterium	769	-0.421394	0.102667	4.49068e-05
A0A1T4X606	SAMN02745178_01498	Leader peptidase (Prepilin peptidase) / N-methyltransferase	Gemmiger formicilis	560	-0.510843	0.124199	4.50623e-05
F8LGH7	SALIVB_0116	Uncharacterized protein	Streptococcus salivarius (strain CCHSS3)	423	0.515369	0.124965	4.50869e-05
A8AY61	prfB SGO_1441	Peptide chain release factor 2 (RF-2)	Streptococcus gordonii (strain Challis / ATCC 35105 / BCRC 15272 / CH1 / DL1 / V288)	336	0.529797	0.128146	4.53668e-05
A0A329UCE5	C4N22_08350	DeoR/GlpR transcriptional regulator	Faecalibacterium prausnitzii	238	-0.789389	0.189878	4.53672e-05
Q5M296	int stu1955	Integrase/recombinase, phage associated	Streptococcus thermophilus (strain ATCC BAA-250 / LMG 18311)	537	0.470725	0.114488	4.55356e-05
I1ZLT4	Spaf_1015	Peptidase_M75 domain-containing protein	Streptococcus parasanguinis FW213	243	0.596782	0.143661	4.56138e-05
D6D5F1	BXY_01560	Transcription antitermination protein nusG	Bacteroides xylanisolvens XB1A	730	0.432827	0.105521	4.56493e-05
A0A1T4WA79	gpsA SAMN02745178_00182	Glycerol-3-phosphate dehydrogenase [NAD(P)+] (EC 1.1.1.94) (NAD(P)H-dependent glycerol-3-phosphate dehydrogenase)	Gemmiger formicilis	617	-0.48226	0.117439	4.56622e-05
A0A074IXT4	A6J87_08575 DL07_03550 GMC65_07285	Glucosyl transferase	Streptococcus salivarius	280	0.600889	0.145021	4.5819e-05
A0A1C5XQM4	SAMEA3545328_02280	TRAP-type C4-dicarboxylate transport system, small permease component	uncultured Blautia sp.	151	-1.07898	0.25671	4.58288e-05
A0A1V0H7V7	A6J87_04820 CKU37_00400 FBF48_05785 GMC04_05600 GMC05_08200 GMC06_08365 GMC07_08690 GMC09_08200 GMC22_07235 GMC26_08045 GMC38_08935 GMC40_07945 GMC42_08505 GMC61_08075 GMC67_06695	DUF2179 domain-containing protein (YitT family protein)	Streptococcus salivarius	516	0.468158	0.113867	4.58727e-05
E8K6R8	HMPREF8577_1253	Bacterial capsule synthesis protein	Streptococcus parasanguinis ATCC 903	320	0.532428	0.128804	4.58841e-05
A0A1T4WXQ7	SAMN02745178_01134	Uncharacterized protein	Gemmiger formicilis	533	-0.52434	0.127584	4.59233e-05
A0A1T4Y067	SAMN02745178_02565	Alpha-L-rhamnosidase (EC 3.2.1.40)	Gemmiger formicilis	538	-0.515268	0.125364	4.5973e-05
E3CE74	aroB HMPREF9626_1221	3-dehydroquinate synthase (DHQS) (EC 4.2.3.4)	Streptococcus parasanguinis F0405	271	0.566755	0.136772	4.60853e-05
A0A1Q6SYZ7	BHW54_05740	Nucleotide-binding protein BHW54_05740	Subdoligranulum sp. 60_17	583	-0.509628	0.12411	4.61095e-05
I0QJ92	PS4_87605	Putative NrdI-like protein	Streptococcus salivarius PS4	599	0.464026	0.113039	4.61575e-05
Q97RM5	rimM SP_0778	Ribosome maturation factor RimM	Streptococcus pneumoniae serotype 4 (strain ATCC BAA-334 / TIGR4)	270	0.585596	0.141423	4.66265e-05
A0A1L5KW96		Uncharacterized protein (Fragment)	uncultured bacterium	717	-0.430348	0.105043	4.67385e-05
D4K344	gpmI FP2_02570	2,3-bisphosphoglycerate-independent phosphoglycerate mutase (BPG-independent PGAM) (Phosphoglyceromutase) (iPGM) (EC 5.4.2.12)	Faecalibacterium prausnitzii L2-6	775	-0.416965	0.101835	4.68272e-05
Q5M6H3	cinA stu0059	Putative competence-damage inducible protein	Streptococcus thermophilus (strain ATCC BAA-250 / LMG 18311)	558	0.454341	0.110697	4.68778e-05
A0A353BQT6	DDW15_08210 DIU02_08250	Uncharacterized protein	Subdoligranulum sp.	536	-0.51556	0.125611	4.69219e-05
A0A1Q6T4F6	BHW54_03415	Thioesterase	Subdoligranulum sp. 60_17	538	-0.526737	0.128357	4.70444e-05
A0A3D4W2K6	DF289_09550	ATP-binding protein	Faecalibacterium sp.	624	-0.474472	0.11576	4.71014e-05
T0VAX7	HSISS2_622	Methionine ABC transporter permease protein	Streptococcus sp. HSISS2	547	0.469547	0.114448	4.71237e-05
A0A1Q6T123	atpD BHW54_04880	V-type ATP synthase subunit D (V-ATPase subunit D)	Subdoligranulum sp. 60_17	660	-0.461186	0.112579	4.72184e-05
A0A1T4WZ82	purM SAMN02745178_01193	Phosphoribosylformylglycinamidine cyclo-ligase (EC 6.3.3.1) (AIR synthase) (AIRS) (Phosphoribosyl-aminoimidazole synthetase)	Gemmiger formicilis	687	-0.452397	0.110465	4.72552e-05
D1PLH9	udk SUBVAR_05364	Uridine kinase (EC 2.7.1.48) (Cytidine monophosphokinase) (Uridine monophosphokinase)	Subdoligranulum variabile DSM 15176	685	-0.451138	0.110162	4.72609e-05
A0A1T4WDU6	SAMN02745178_00373	Ig-like domain (Group 2)	Gemmiger formicilis	543	-0.510777	0.124519	4.73138e-05
Q5M2P2	rnhC stu1765	Ribonuclease HIII (RNase HIII) (EC 3.1.26.4)	Streptococcus thermophilus (strain ATCC BAA-250 / LMG 18311)	531	0.475695	0.115946	4.74793e-05
A0A353BRF7	DDW15_09325	DUF3592 domain-containing protein	Subdoligranulum sp.	550	-0.530613	0.129419	4.76317e-05
J7TNN9	polA RSSL_00585	DNA polymerase I (EC 2.7.7.7)	Streptococcus salivarius K12	596	0.449444	0.109737	4.79829e-05
A0A1T4WSV4	SAMN02745178_00978	Beta-galactosidase (EC 3.2.1.23)	Gemmiger formicilis	649	-0.468607	0.114486	4.79899e-05
A0A1C5MCM9	topB_1 SAMEA3545328_00264	DNA topoisomerase (EC 5.6.2.1)	uncultured Blautia sp.	129	-1.01571	0.239352	4.80534e-05
P37214	era spg SMU_1617	GTPase Era (SGP)	Streptococcus mutans serotype c (strain ATCC 700610 / UA159)	568	0.449341	0.109669	4.80616e-05
E8KT16	HMPREF9425_0248	Uncharacterized protein	Streptococcus vestibularis ATCC 49124	451	0.493996	0.120325	4.81111e-05
D1PNH3	rpsD SUBVAR_05894	30S ribosomal protein S4	Subdoligranulum variabile DSM 15176	675	-0.454093	0.110991	4.81395e-05
A0A1T4Y042	SAMN02745178_02578	Glycosyl transferases group 1	Gemmiger formicilis	573	-0.515984	0.125935	4.81569e-05
A0A353BNK0	DDW15_04190	Noncanonical pyrimidine nucleotidase, YjjG family	Subdoligranulum sp.	573	-0.50924	0.124321	4.81715e-05
A0A0P0FIE6	BSIG_2823 Btheta7330_00434 EH213_04544 ERS852511_01141 SAMN02910322_00885	Uncharacterized protein	Bacteroides thetaiotaomicron	766	0.419794	0.102693	4.81852e-05
E3CSY9	HMPREF9192_1907	Hydrolase, NUDIX family	Streptococcus vestibularis F0396	475	0.485498	0.118349	4.82437e-05
A0A1T4X194	SAMN02745178_01226	Glycosyltransferase involved in cell wall bisynthesis	Gemmiger formicilis	529	-0.526736	0.128496	4.8246e-05
A0A1V1I308	CRIB_1983	Stage 0 sporulation protein A homolog	Romboutsia ilealis	207	-0.832215	0.199711	4.826e-05
Q04LU1	pheS SPD_0504	Phenylalanine--tRNA ligase alpha subunit (EC 6.1.1.20) (Phenylalanyl-tRNA synthetase alpha subunit) (PheRS)	Streptococcus pneumoniae serotype 2 (strain D39 / NCTC 7466)	333	0.546987	0.1328	4.82844e-05
A0A1T4WAL6	SAMN02745178_00312	Asparaginase (EC 3.5.1.1)	Gemmiger formicilis	582	-0.507888	0.124015	4.8322e-05
J7T830	RSSL_00011	Mac domain-containing protein	Streptococcus salivarius K12	308	0.528862	0.128291	4.85664e-05
A0A353BNR7	rsgA DDW15_04525	Small ribosomal subunit biogenesis GTPase RsgA (EC 3.6.1.-)	Subdoligranulum sp.	578	-0.510011	0.124587	4.86441e-05
A0A1T4WWR1	SAMN02745178_01122	Uncharacterized protein	Gemmiger formicilis	597	-0.494079	0.120722	4.87224e-05
A0A3D4E2Z2	DIU02_07375	Transporter	Subdoligranulum sp.	624	-0.4876	0.119213	4.89139e-05
A0A3D4DXU3	gmk DIU02_02145	Guanylate kinase (EC 2.7.4.8) (GMP kinase)	Subdoligranulum sp.	620	-0.490528	0.119945	4.89957e-05
A0A3D4DWR7	DIU02_00915	Glyco_trans_2-like domain-containing protein	Subdoligranulum sp.	581	-0.508573	0.124311	4.90606e-05
A0A1T4X7Q7	SAMN02745178_01541	MFS transporter, UMF1 family	Gemmiger formicilis	639	-0.476311	0.116504	4.90653e-05
A8AZV3	rpmF SGO_2065	50S ribosomal protein L32	Streptococcus gordonii (strain Challis / ATCC 35105 / BCRC 15272 / CH1 / DL1 / V288)	573	0.459626	0.112347	4.918e-05
A0A1W5ZCP1	vanY CQA85_10080 GMC29_08095 NCTC7366_00137	D-alanyl-D-alanine carboxypeptidase (D-alanyl-D-alanine carboxypeptidase family protein)	Streptococcus salivarius	573	0.456773	0.111626	4.91861e-05
I1ZN76	Spaf_1531	Methylated-DNA--protein-cysteine methyltransferase (EC 2.1.1.63) (6-O-methylguanine-DNA methyltransferase) (MGMT) (O-6-methylguanine-DNA-alkyltransferase)	Streptococcus parasanguinis FW213	246	0.590819	0.142891	4.92311e-05
T0URN8	HSISS2_34	Uncharacterized protein	Streptococcus sp. HSISS2	301	0.557345	0.135284	4.93752e-05
A0A1Q6SYW7	murB BHW54_05745	UDP-N-acetylenolpyruvoylglucosamine reductase (EC 1.3.1.98) (UDP-N-acetylmuramate dehydrogenase)	Subdoligranulum sp. 60_17	569	-0.517138	0.126413	4.95006e-05
D4J7Y4	CC1_17010	Glycosidases	Coprococcus catus GD/7	320	-0.636116	0.154587	4.9533e-05
R7BW59	rpsD BN674_00706	30S ribosomal protein S4	Firmicutes bacterium CAG:475	35	-1.76982	0.228084	4.95404e-05
A0A1Q6JQ58	BHV94_02620	Uncharacterized protein	Clostridiales bacterium 59_14	582	-0.500466	0.122429	4.9746e-05
A0A353BN13	DDW15_03230	Histidine kinase	Subdoligranulum sp.	616	-0.482956	0.118218	4.98972e-05
A0A1V1I4C8	dxr CRIB_1667	1-deoxy-D-xylulose 5-phosphate reductoisomerase (DXP reductoisomerase) (EC 1.1.1.267) (1-deoxyxylulose-5-phosphate reductoisomerase) (2-C-methyl-D-erythritol 4-phosphate synthase)	Romboutsia ilealis	214	-0.801031	0.19318	4.99582e-05
A8AVG0	SGO_0454	Probable transcriptional regulatory protein SGO_0454	Streptococcus gordonii (strain Challis / ATCC 35105 / BCRC 15272 / CH1 / DL1 / V288)	375	0.520539	0.126823	4.99731e-05
I1ZL22	atpB Spaf_0741	ATP synthase subunit a (ATP synthase F0 sector subunit a) (F-ATPase subunit 6)	Streptococcus parasanguinis FW213	235	0.619473	0.149834	5.01317e-05
B0ACD5	SAMN02745147_2086	Non-specific protein-tyrosine kinase (EC 2.7.10.2)	Intestinibacter bartlettii DSM 16795	236	-0.724895	0.17519	5.01674e-05
D4LW52	CK5_02240	Methyltranfer_dom domain-containing protein	Blautia obeum A2-162	254	-0.701631	0.170004	5.02448e-05
A0A0P0F5A8	bioF_2 bioF_4 Btheta7330_02500 DW011_05625 DW780_08200 DWY18_10770 EH213_02809 GAN59_02475 GAN75_08415 GAN91_14435 GAN93_12850 GAO00_02810 HMPREF2534_04609 SAMN02910322_00419	8-amino-7-oxononanoate synthase (EC 2.3.1.47) (Aminotransferase class I/II-fold pyridoxal phosphate-dependent enzyme) (Putative 8-amino-7-oxononanoate synthase) (Serine palmitoyltransferase)	Bacteroides thetaiotaomicron	760	0.416993	0.102255	5.0261e-05
D1PMG0	SUBVAR_05520	Branched-chain amino acid ABC transporter, permease protein	Subdoligranulum variabile DSM 15176	624	-0.479891	0.117531	5.0347e-05
A0A373Q572	DXA10_09815	Histidine kinase domain-containing protein	Firmicutes bacterium AM55-24TS	405	-0.580645	0.141686	5.0474e-05
R6WKT7	BN636_00310	Stage 0 sporulation protein A homolog	Ruminococcus sp. CAG:382	87	-1.37131	0.319486	5.05025e-05
A0A1T4WN69	SAMN02745178_00832	Uncharacterized protein	Gemmiger formicilis	537	-0.533508	0.13054	5.06728e-05
R6Q4C1	BN792_00591	TIGR02206 family protein	Faecalibacterium sp. CAG:82	282	-0.69472	0.168729	5.07081e-05
A0A1Q6SYK7	BHW54_06075	Uncharacterized protein	Subdoligranulum sp. 60_17	532	-0.532004	0.130207	5.07709e-05
W1Y7C0	Q604_UNBC08197G0001	Radical SAM protein	human gut metagenome	152	-0.976906	0.233938	5.08431e-05
R7KT42	BN622_01307	Transcriptional regulator	Ruminococcus sp. CAG:353	177	-1.10504	0.265709	5.0849e-05
A0A353BPJ2	DDW15_05955	ABC2_membrane domain-containing protein	Subdoligranulum sp.	580	-0.492425	0.120625	5.0982e-05
A0A1T4XEJ9	SAMN02745178_01792	Adenosylcobinamide kinase (EC 2.7.1.156) (EC 2.7.7.62) (Adenosylcobinamide-phosphate guanylyltransferase)	Gemmiger formicilis	559	-0.518101	0.126867	5.10033e-05
A0A353BN71	murE DDW15_03525	UDP-N-acetylmuramyl-tripeptide synthetase (EC 6.3.2.-) (UDP-MurNAc-tripeptide synthetase)	Subdoligranulum sp.	581	-0.500164	0.122552	5.12212e-05
K8MWA8	HMPREF9186_00945	DNA_MISMATCH_REPAIR_2 domain-containing protein	Streptococcus sp. F0442	309	0.541956	0.131911	5.13343e-05
A0A316QW55	DBY03_02600	Uncharacterized protein	Clostridiales bacterium	157	-0.916052	0.219543	5.13517e-05
D1PM56	murA SUBVAR_05414	UDP-N-acetylglucosamine 1-carboxyvinyltransferase (EC 2.5.1.7) (Enoylpyruvate transferase) (UDP-N-acetylglucosamine enolpyruvyl transferase) (EPT)	Subdoligranulum variabile DSM 15176	592	-0.490533	0.120236	5.13788e-05
A0A1T4WE87	SAMN02745178_00409	dTDP-4-amino-4,6-dideoxygalactose transaminase	Gemmiger formicilis	593	-0.494293	0.121172	5.14245e-05
A0A1T4WAM3	SAMN02745178_00276	Neurotransmitter:Na+ symporter, NSS family	Gemmiger formicilis	592	-0.493875	0.121078	5.15773e-05
A0A1T4WNH7	nadE SAMN02745178_00851	Glutamine-dependent NAD(+) synthetase (EC 6.3.5.1) (NAD(+) synthase [glutamine-hydrolyzing])	Gemmiger formicilis	617	-0.48335	0.11855	5.16144e-05
A0A1C5TGD3	rlmI_2 SAMEA3545328_01351	Ribosomal RNA large subunit methyltransferase I (EC 2.1.1.191)	uncultured Blautia sp.	201	-0.875994	0.211582	5.16242e-05
X8JSE5	HMPREF1517_0202	ABC transporter, ATP-binding protein	Streptococcus sp. ACS2	146	0.735548	0.176011	5.16324e-05
A0A353BNW0	coaX DDW15_04775	Type III pantothenate kinase (EC 2.7.1.33) (PanK-III) (Pantothenic acid kinase)	Subdoligranulum sp.	637	-0.479325	0.117606	5.17746e-05
K5D7J9	HMPREF1057_03691	Lipoyl-binding domain-containing protein	Bacteroides finegoldii CL09T03C10	765	0.409784	0.100697	5.20512e-05
I8XT52	gyrB HMPREF1068_00547	DNA gyrase subunit B (EC 5.6.2.2)	Bacteroides nordii CL02T12C05	779	0.415832	0.102199	5.21065e-05
E7S8T1	malQ HMPREF9421_0467	4-alpha-glucanotransferase (EC 2.4.1.25) (Amylomaltase) (Disproportionating enzyme)	Streptococcus australis ATCC 700641	339	0.534463	0.130388	5.21948e-05
F8HB99	Ssal_00576	Uncharacterized protein	Streptococcus salivarius (strain 57.I)	249	0.591835	0.143786	5.28263e-05
A0A074J203	DL07_03370	Uncharacterized protein	Streptococcus salivarius	158	0.742921	0.178447	5.28548e-05
P65607	arcB SP_2150	Ornithine carbamoyltransferase, catabolic (OTCase) (EC 2.1.3.3)	Streptococcus pneumoniae serotype 4 (strain ATCC BAA-334 / TIGR4)	353	0.520821	0.127223	5.28712e-05
E8K5W6	HMPREF8577_0951	Peptidase, U32 family (EC 3.4.-.-)	Streptococcus parasanguinis ATCC 903	248	0.614574	0.149261	5.2909e-05
E8K3W3	HMPREF8577_0248	FeS_assembly_P domain-containing protein	Streptococcus parasanguinis ATCC 903	244	0.612413	0.148736	5.29699e-05
I1ZMF3	hemN Spaf_1243	Heme chaperone HemW	Streptococcus parasanguinis FW213	278	0.566708	0.137971	5.31027e-05
A0A3D4E180	DIU02_06715	EamA family transporter	Subdoligranulum sp.	635	-0.483023	0.118695	5.31271e-05
D1PM50	pgi SUBVAR_05408	Glucose-6-phosphate isomerase (GPI) (EC 5.3.1.9) (Phosphoglucose isomerase) (PGI) (Phosphohexose isomerase) (PHI)	Subdoligranulum variabile DSM 15176	656	-0.458438	0.11268	5.31462e-05
E5X3Y4	HMPREF1016_03642	Uncharacterized protein	Bacteroides eggerthii 1_2_48FAA	395	0.546068	0.133626	5.32312e-05
F8LJS8	ideR SALIVB_1319	Iron-dependent repressor ideR	Streptococcus salivarius (strain CCHSS3)	278	0.577986	0.140754	5.32727e-05
D1PLR5	rplL SUBVAR_05282	50S ribosomal protein L7/L12	Subdoligranulum variabile DSM 15176	702	-0.431506	0.106132	5.3403e-05
F8HDD3	Ssal_01189	Acetyltransferase, gnat family	Streptococcus salivarius (strain 57.I)	274	0.578398	0.140757	5.3512e-05
E3CDL8	yidC HMPREF9626_0210	Membrane protein insertase YidC (Foldase YidC) (Membrane integrase YidC) (Membrane protein YidC)	Streptococcus parasanguinis F0405	301	0.54774	0.133612	5.36186e-05
A0A1Q6T4D5	BHW54_03310	Threonine ammonia-lyase (EC 4.3.1.19)	Subdoligranulum sp. 60_17	640	-0.479975	0.118072	5.40836e-05
A0A1T4WKC7	SAMN02745178_00638	Cyclic-di-AMP phosphodiesterase (EC 3.1.4.-)	Gemmiger formicilis	611	-0.485625	0.119418	5.41027e-05
A0A3D4DZ07	DIU02_04915	Cof-type HAD-IIB family hydrolase	Subdoligranulum sp.	547	-0.53702	0.132055	5.47863e-05
R6QZ54	BN792_00980	Cof-like hydrolase	Faecalibacterium sp. CAG:82	262	-0.770252	0.18743	5.47962e-05
A0A1C5LG04	lytC SAMEA3545328_00117	N-acetylmuramoyl-L-alanine amidase LytC (EC 3.5.1.28)	uncultured Blautia sp.	90	-1.22869	0.286472	5.48043e-05
A0A1T4WDN8	SAMN02745178_00425	DNA-directed DNA polymerase (EC 2.7.7.7)	Gemmiger formicilis	644	-0.458315	0.112848	5.48856e-05
K8MPB4	mapZ HMPREF9186_01717	Mid-cell-anchored protein Z	Streptococcus sp. F0442	270	0.564886	0.137732	5.49866e-05
I1ZJ54	Spaf_0048	Phosphotransferase system sugar-specific EIID component	Streptococcus parasanguinis FW213	371	0.509296	0.124785	5.51824e-05
F8LLG6	SALIVB_1934	Esterase (EC 3.-.-.-)	Streptococcus salivarius (strain CCHSS3)	332	0.543399	0.132968	5.52841e-05
A0A1Q6T1D1	BHW54_04970	Transcriptional regulator	Subdoligranulum sp. 60_17	579	-0.50163	0.123466	5.52874e-05
A0A1T4XJ83	SAMN02745178_01952	Exonuclease SbcC	Gemmiger formicilis	595	-0.496447	0.122226	5.5357e-05
A0A0F3H373	rsmD DW820_06855 GMC94_10595 TZ97_00327	16S rRNA (Guanine(966)-N(2))-methyltransferase RsmD (EC 2.1.1.171) (Type II DNA modification methyltransferase)	Streptococcus parasanguinis	280	0.531744	0.129852	5.57828e-05
I1ZND8	Spaf_1595	Integral membrane protein, receptor	Streptococcus parasanguinis FW213	322	0.515253	0.126113	5.58266e-05
U5P5I1	N597_08675	Ribitol-5-phosphate dehydrogenase	Streptococcus sp. I-P16	223	0.676542	0.164555	5.58552e-05
W1VNG1	Q616_SPPC00788G0004	Uncharacterized protein (Fragment)	Streptococcus parasanguinis DORA_23_24	339	0.533039	0.130573	5.58852e-05
Q04L81	deoB SPD_0724	Phosphopentomutase (EC 5.4.2.7) (Phosphodeoxyribomutase)	Streptococcus pneumoniae serotype 2 (strain D39 / NCTC 7466)	341	0.529297	0.129661	5.58966e-05
Q5M2E3	stu1895	Uncharacterized protein	Streptococcus thermophilus (strain ATCC BAA-250 / LMG 18311)	552	0.452791	0.111495	5.60402e-05
R6Q4B0	BN792_00581	DUF5808 domain-containing protein	Faecalibacterium sp. CAG:82	267	-0.747055	0.182363	5.6085e-05
I1ZL73	truB Spaf_0794	tRNA pseudouridine synthase B (EC 5.4.99.25) (tRNA pseudouridine(55) synthase) (Psi55 synthase) (tRNA pseudouridylate synthase) (tRNA-uridine isomerase)	Streptococcus parasanguinis FW213	269	0.574589	0.14029	5.60947e-05
A0A1C7C632	HMPREF3219_0201737	DUF3642 domain-containing protein	Streptococcus salivarius	368	0.505651	0.124033	5.61787e-05
E8K7G4	HMPREF8577_1499	Peptidase M16 inactive domain protein (EC 3.4.24.-)	Streptococcus parasanguinis ATCC 903	307	0.545285	0.133419	5.61844e-05
I1ZJG9	manO Spaf_0165	ManO	Streptococcus parasanguinis FW213	240	0.614698	0.149775	5.61872e-05
A0A1T4WGE9	SAMN02745178_00586	Peptide/nickel transport system substrate-binding protein	Gemmiger formicilis	672	-0.450536	0.111115	5.6191e-05
D1PR90	SUBVAR_06918	ABC transporter, permease protein	Subdoligranulum variabile DSM 15176	654	-0.46517	0.114724	5.63783e-05
I2NNS3	polC HMPREF9971_0504	DNA polymerase III PolC-type (PolIII) (EC 2.7.7.7)	Streptococcus parasanguinis F0449	326	0.532953	0.13053	5.64696e-05
A0A3E4JIY8	DXD46_13635	Uncharacterized protein	Phocaeicola vulgatus (Bacteroides vulgatus)	785	0.415279	0.102568	5.66303e-05
Q5M231	stu2021	ABC transporter membrane-spanning protein	Streptococcus thermophilus (strain ATCC BAA-250 / LMG 18311)	585	0.447382	0.110282	5.66965e-05
E3CR39	HMPREF9192_0759	Isochorismatase family protein (EC 3.-.-.-)	Streptococcus vestibularis F0396	214	0.634027	0.154244	5.69208e-05
A0A3D4E0H4	DIU02_05400	Uncharacterized protein	Subdoligranulum sp.	595	-0.515126	0.127044	5.6975e-05
T0V6Y9	HSISS2_1201	Multiple sugar ABC transporter,ATP-binding protein	Streptococcus sp. HSISS2	314	0.541205	0.132499	5.70008e-05
A0A2V2FA35	gmd DBX91_12475	GDP-mannose 4,6-dehydratase (EC 4.2.1.47) (GDP-D-mannose dehydratase)	Subdoligranulum variabile	673	-0.444484	0.109746	5.72075e-05
I1ZKC7	Spaf_0490	Acetyltransferase, GNAT family	Streptococcus parasanguinis FW213	276	0.561585	0.137343	5.72353e-05
D1PNL3	SUBVAR_05933	Glutaconyl-CoA decarboxylase subunit beta (EC 7.2.4.5)	Subdoligranulum variabile DSM 15176	746	-0.426669	0.105416	5.72627e-05
I1ZJM1	luxS Spaf_0221	S-ribosylhomocysteine lyase (EC 4.4.1.21) (AI-2 synthesis protein) (Autoinducer-2 production protein LuxS)	Streptococcus parasanguinis FW213	286	0.555216	0.135845	5.73346e-05
A0A1Q6T9W8	BHW54_00085	Uncharacterized protein	Subdoligranulum sp. 60_17	498	-0.54188	0.133521	5.74664e-05
R5X6I3	BN488_01449	HD domain protein	Clostridium bartlettii CAG:1329	214	-0.788406	0.191781	5.75178e-05
D1PLR6	rplJ SUBVAR_05283	50S ribosomal protein L10	Subdoligranulum variabile DSM 15176	679	-0.444678	0.109871	5.78338e-05
A0A353BQY6	DDW15_08465	Phosphatase PAP2 family protein	Subdoligranulum sp.	500	-0.532895	0.131364	5.78548e-05
E8K646	HMPREF8577_1031	CBS domain protein	Streptococcus parasanguinis ATCC 903	295	0.543708	0.133211	5.7979e-05
R6YMJ2	BN654_01213	Methyltransferase (EC 2.1.1.-)	Clostridium sp. CAG:433	80	-1.54574	0.361545	5.80457e-05
A0A1T4WQ71	SAMN02745178_00831	SseB protein C-terminal domain-containing protein	Gemmiger formicilis	561	-0.49817	0.122944	5.82275e-05
A0A3D4DZR7	DIU02_06350	Magnesium transporter	Subdoligranulum sp.	688	-0.449581	0.111149	5.83516e-05
A0A174FSW0	ERS852470_02622	Spore coat protein	Clostridium disporicum	163	-0.940791	0.227708	5.84415e-05
D4L171	RO1_30010	Carbohydrate ABC transporter membrane protein 2, CUT1 family (TC 3.A.1.1.-)	Roseburia intestinalis XB6B4	293	-0.639303	0.156697	5.84976e-05
A0A2I1YY65	CYK18_09275	Uncharacterized protein	Streptococcus mitis	148	0.720129	0.172	5.85422e-05
A0A1T4WMR2	SAMN02745178_00751	5-methyltetrahydrofolate--homocysteine methyltransferase (EC 2.1.1.13) (Methionine synthase)	Gemmiger formicilis	542	-0.527193	0.130109	5.85576e-05
I1ZKX0	murF Spaf_0687	UDP-N-acetylmuramoyl-tripeptide--D-alanyl-D-alanine ligase (EC 6.3.2.10) (D-alanyl-D-alanine-adding enzyme)	Streptococcus parasanguinis FW213	249	0.605083	0.147938	5.87819e-05
A5ZF58	lpxA BACCAC_01522	Acyl-[acyl-carrier-protein]-UDP-N-acetylglucosamine O-acyltransferase (EC 2.3.1.129)	Bacteroides caccae ATCC 43185	767	0.41473	0.102653	5.88595e-05
E3CDV4	HMPREF9626_1095	Adenylate cyclase	Streptococcus parasanguinis F0405	221	0.607911	0.148305	5.88806e-05
A0A1C7CAA2	rsmG HMPREF3219_0200060	Ribosomal RNA small subunit methyltransferase G (EC 2.1.1.-) (16S rRNA 7-methylguanosine methyltransferase) (16S rRNA m7G methyltransferase)	Streptococcus salivarius	347	0.532695	0.130929	5.8887e-05
A0A2A6Z732	CGS46_11475	Cell filamentation protein Fic	Faecalibacterium prausnitzii	107	0.425598	0.101456	5.8942e-05
Q04N48	purA SPD_0024	Adenylosuccinate synthetase (AMPSase) (AdSS) (EC 6.3.4.4) (IMP--aspartate ligase)	Streptococcus pneumoniae serotype 2 (strain D39 / NCTC 7466)	226	0.651784	0.159038	5.89548e-05
Q182Q0	rpmB CD630_25621 CD2562A	50S ribosomal protein L28	Clostridioides difficile (strain 630) (Peptoclostridium difficile)	219	-0.765801	0.186417	5.89632e-05
T0SPD1	HSISS1_65	Histidine kinase of the competence regulon ComD	Streptococcus sp. HSISS1	345	0.518036	0.127341	5.90072e-05
A0A3D5THS0	DHN18_06130	ATPgrasp_ST domain-containing protein	Oscillibacter sp.	53	-2.5223	0.570689	5.90095e-05
F8LJK8	SALIVB_1247	SSU1684 undefined product	Streptococcus salivarius (strain CCHSS3)	336	0.560075	0.137639	5.90841e-05
A0A1V1I0W3	CRIB_1272	Uncharacterized protein	Romboutsia ilealis	124	-1.14603	0.255743	5.91015e-05
Q5M1W6	cysS str0084	Cysteine--tRNA ligase (EC 6.1.1.16) (Cysteinyl-tRNA synthetase) (CysRS)	Streptococcus thermophilus (strain CNRZ 1066)	563	0.452487	0.111778	5.91784e-05
A0A3D4E0F6	DIU02_05300	Uncharacterized protein	Subdoligranulum sp.	559	-0.510486	0.126142	5.92912e-05
R6J6Q4	BN541_01874	Uncharacterized protein	Bacteroides ovatus CAG:22	739	0.424021	0.104982	5.93498e-05
A0A376L6U6	insF_1 NCTC7928_00197	IS911 transposase orfB	Escherichia coli	58	1.43745	0.328373	5.95101e-05
Q5XDZ7	radA M6_Spy0231	DNA repair protein RadA (EC 3.6.4.-) (Branch migration protein RadA)	Streptococcus pyogenes serotype M6 (strain ATCC BAA-946 / MGAS10394)	580	0.451178	0.111544	5.95174e-05
A0A173V3I4	ERS852420_03523	Uncharacterized protein	Roseburia faecis	801	-0.401267	0.0994513	5.99512e-05
I1ZN30	Spaf_1483	Glycosyl transferase	Streptococcus parasanguinis FW213	280	0.561076	0.137645	6.00143e-05
E8K5W9	HMPREF8577_0954	Uncharacterized protein	Streptococcus parasanguinis ATCC 903	239	0.627839	0.153588	6.01201e-05
J7TP27	RSSL_00889	UPF0246 protein RSSL_00889	Streptococcus salivarius K12	347	0.524321	0.129054	6.02641e-05
A8AW61	smpB SGO_0720	SsrA-binding protein (Small protein B)	Streptococcus gordonii (strain Challis / ATCC 35105 / BCRC 15272 / CH1 / DL1 / V288)	318	0.538666	0.132448	6.03608e-05
A0A176U6X0	fucI HMPREF2738_01468	L-fucose isomerase (FucIase) (EC 5.3.1.25) (6-deoxy-L-galactose isomerase)	Clostridiales bacterium KLE1615	718	-0.435109	0.107828	6.04573e-05
A0A1T4WD42	SAMN02745178_00343	TatD DNase family protein	Gemmiger formicilis	645	-0.463866	0.114873	6.04902e-05
E3CCF1	HMPREF9626_1349	Isoamylase N-terminal domain protein	Streptococcus parasanguinis F0405	250	0.593134	0.145298	6.05638e-05
F8LKU2	SALIVB_1701	Uncharacterized protein	Streptococcus salivarius (strain CCHSS3)	316	0.546783	0.134467	6.06277e-05
A0A1W5ZEP6	pabB pabBC CQA85_06485 DWZ07_01055 NCTC7366_00846	Aminodeoxychorismate synthase component I (Aminodeoxychorismate synthase, component I) (Para-aminobenzoate synthetase component I) (EC 2.6.1.85)	Streptococcus salivarius	324	0.52887	0.130119	6.07115e-05
A0A1Q6SYQ8	BHW54_05720	Integrase catalytic domain-containing protein	Subdoligranulum sp. 60_17	231	-0.925098	0.226341	6.0771e-05
A0A1T4X4V2	SAMN02745178_01435	Glycosyl transferase family 11	Gemmiger formicilis	535	-0.521131	0.128889	6.07954e-05
I2NGW6	mdxE HMPREF9971_1073	Maltodextrin-binding protein	Streptococcus parasanguinis F0449	325	0.531073	0.130656	6.08545e-05
A0A3D4E118	DIU02_07885	IMPACT family protein	Subdoligranulum sp.	581	-0.486099	0.120328	6.09212e-05
F8DGG4	HMPREF0833_10382	Acetoin(diacetyl) reductase (EC 1.1.1.304) (Diacetyl reductase [(S)-acetoin forming]) (Meso-2,3-butanediol dehydrogenase)	Streptococcus parasanguinis (strain ATCC 15912 / DSM 6778 / CIP 104372 / LMG 14537)	477	0.472087	0.116657	6.09279e-05
A0A1T4WNJ2	SAMN02745178_00854	Competence protein ComEC	Gemmiger formicilis	502	-0.541431	0.133891	6.09627e-05
W3Y6Q0	HMPREF1519_1378	Transposase, IS116/IS110/IS902 family	Streptococcus sp. SR4	180	0.655891	0.159604	6.09837e-05
J7TNI4	cshB RSSL_00659	DEAD-box ATP-dependent RNA helicase CshB (EC 3.6.4.13)	Streptococcus salivarius K12	550	0.455715	0.112826	6.13754e-05
A0A1Q6SX80	atpB BHW54_08765	ATP synthase subunit a (ATP synthase F0 sector subunit a) (F-ATPase subunit 6)	Subdoligranulum sp. 60_17	605	-0.48994	0.121395	6.14724e-05
I1ZKZ3	Spaf_0711	Catabolite activator protein and regulatory subunit of cAMP-dependent protein kinase	Streptococcus parasanguinis FW213	237	0.585658	0.143432	6.1487e-05
A0A3D4D861	DIU41_08620	TnpV protein	Oscillibacter sp.	452	-0.58588	0.144817	6.14901e-05
R7BSJ0	BN674_00278	Uncharacterized protein	Firmicutes bacterium CAG:475	30	-1.9486	0.329022	6.17819e-05
A0A374NL30	DW068_12745 DXD91_08765	HTH LytTR-type domain-containing protein	Anaerobutyricum hallii	282	-0.695689	0.170991	6.18123e-05
A0A1T4XI75	SAMN02745178_01875	Transcriptional regulator, TetR family	Gemmiger formicilis	546	-0.499444	0.123706	6.18838e-05
I1ZJT6	Spaf_0289	Uncharacterized protein	Streptococcus parasanguinis FW213	262	0.611129	0.149892	6.1971e-05
A0A1T4X044	SAMN02745178_01230	ABC-2 type transport system permease protein	Gemmiger formicilis	516	-0.528014	0.130753	6.21362e-05
Q03MA3	serS STER_0368	Serine--tRNA ligase (EC 6.1.1.11) (Seryl-tRNA synthetase) (SerRS) (Seryl-tRNA(Ser/Sec) synthetase)	Streptococcus thermophilus (strain ATCC BAA-491 / LMD-9)	554	0.457082	0.113217	6.21456e-05
A0A1T4WZF4	SAMN02745178_01184	Peptidylprolyl isomerase (EC 5.2.1.8)	Gemmiger formicilis	574	-0.510264	0.126458	6.22015e-05
A0A1Q6N7K3	BHW11_08275	HATPase_c_4 domain-containing protein	Clostridium sp. CAG:62_40_43	104	-1.01326	0.242109	6.22195e-05
A0A0F3HAN2	glgD glgC_2 CQA85_05375 CYK22_01905 D8867_01760 DWZ07_05195 FHI56_09290 GMC29_00800 GMC70_03155 I6I02_02425 NCTC7366_00592	Glucose-1-phosphate adenylyltransferase subunit GlgD (EC 2.7.7.27) (Glucose-1-phosphate adenylyltransferase, GlgD subunit) (Glycogen biosynthesis protein GlgD)	Streptococcus salivarius	337	0.528381	0.130256	6.23814e-05
A0A1T4XBC8	SAMN02745178_01644	Stage II sporulation protein D	Gemmiger formicilis	551	-0.506724	0.125547	6.24464e-05
Q5M237	recF stu2015	DNA replication and repair protein RecF	Streptococcus thermophilus (strain ATCC BAA-250 / LMG 18311)	564	0.454019	0.112548	6.24749e-05
A0A1C5LPR4	rnr SAMEA3545328_00176	Ribonuclease R (RNase R) (EC 3.1.13.1)	uncultured Blautia sp.	106	-1.1943	0.277072	6.25087e-05
B9YEI5	HOLDEFILI_04262	Integrase catalytic domain-containing protein	Holdemania filiformis DSM 12042	106	-1.21334	0.290273	6.25412e-05
R5ZP38	BN681_00989	Probable membrane transporter protein	Clostridium sp. CAG:492	36	0.717279	0.105969	6.28015e-05
W3XZ72	coaE HMPREF1519_0875	Dephospho-CoA kinase (EC 2.7.1.24) (Dephosphocoenzyme A kinase)	Streptococcus sp. SR4	335	0.531779	0.131155	6.2885e-05
I1ZNY7	rnhC Spaf_1813	Ribonuclease HIII (RNase HIII) (EC 3.1.26.4)	Streptococcus parasanguinis FW213	270	0.562128	0.138265	6.32765e-05
T0TWA0	HSISS2_1163	Amino acid ABC transporter, permease protein	Streptococcus sp. HSISS2	308	0.53121	0.130931	6.33e-05
A0A1T4W7C1	SAMN02745178_00111	Cell division protein FtsI/penicillin-binding protein 2	Gemmiger formicilis	526	-0.525094	0.130181	6.3308e-05
A0A1Q6JR02	fabZ BHV94_01410	3-hydroxyacyl-[acyl-carrier-protein] dehydratase FabZ (EC 4.2.1.59) ((3R)-hydroxymyristoyl-[acyl-carrier-protein] dehydratase) ((3R)-hydroxymyristoyl-ACP dehydrase) (Beta-hydroxyacyl-ACP dehydratase)	Clostridiales bacterium 59_14	674	-0.455719	0.113202	6.33113e-05
A0A376LEX0	NCTC7928_03456	Uncharacterized protein	Escherichia coli	156	0.913793	0.222023	6.36982e-05
A0A353BQL0	DDW15_07825 DIU02_08390	ABC transporter ATP-binding protein	Subdoligranulum sp.	622	-0.474173	0.117764	6.37171e-05
A0A1T4WTZ4	SAMN02745178_01031	YbbR domain-containing protein	Gemmiger formicilis	605	-0.484352	0.120288	6.38994e-05
A0A395VC53	DWX93_00970	Winged helix-turn-helix transcriptional regulator	Roseburia hominis	264	-0.714034	0.175587	6.404e-05
A0A0F3H6F9	dinP dinB TZ97_01448	DNA polymerase IV (Pol IV) (EC 2.7.7.7)	Streptococcus parasanguinis	279	0.557664	0.137339	6.40858e-05
E7SA17	HMPREF9421_0903	ABC transporter, ATP-binding protein (EC 3.6.3.-)	Streptococcus australis ATCC 700641	277	0.564347	0.138981	6.41174e-05
A0A3D4DZQ0	atpC DIU02_03920	ATP synthase epsilon chain (ATP synthase F1 sector epsilon subunit) (F-ATPase epsilon subunit)	Subdoligranulum sp.	521	-0.524951	0.130265	6.42358e-05
I1ZK58	Spaf_0416	Arabinose efflux permease	Streptococcus parasanguinis FW213	273	0.560084	0.137925	6.43196e-05
Q5LY32	tsaD gcp str1770	tRNA N6-adenosine threonylcarbamoyltransferase (EC 2.3.1.234) (N6-L-threonylcarbamoyladenine synthase) (t(6)A synthase) (t(6)A37 threonylcarbamoyladenosine biosynthesis protein TsaD) (tRNA threonylcarbamoyladenosine biosynthesis protein TsaD)	Streptococcus thermophilus (strain CNRZ 1066)	563	0.453515	0.11263	6.44337e-05
J7TVL4	RSSL_00278 RSSL_02302	Transcriptional regulator	Streptococcus salivarius K12	410	0.499506	0.12369	6.4495e-05
A0A1T4W9H8	SAMN02745178_00197	Uncharacterized protein	Gemmiger formicilis	532	-0.513344	0.127446	6.45569e-05
J7TW80	RSSL_01004	Diaminopimelate decarboxylase (EC 4.1.1.20)	Streptococcus salivarius K12	570	0.448633	0.111455	6.46888e-05
A0A3D5TDU7	mreB DHN18_00235	Cell shape-determining protein MreB	Oscillibacter sp.	146	-1.09939	0.266901	6.47474e-05
Q5LXZ9	argH str1812	Argininosuccinate lyase (ASAL) (EC 4.3.2.1) (Arginosuccinase)	Streptococcus thermophilus (strain CNRZ 1066)	570	0.447592	0.111207	6.47941e-05
R6LQU0	BN515_00374	HTH cro/C1-type domain-containing protein	Firmicutes bacterium CAG:170	336	-0.623633	0.154118	6.48305e-05
A0A1C5YXK0	ams SAMEA3545328_02566	Amylosucrase (EC 2.4.1.4)	uncultured Blautia sp.	145	-1.02897	0.249519	6.49113e-05
R6PTS9	xseA BN792_01162	Exodeoxyribonuclease 7 large subunit (EC 3.1.11.6) (Exodeoxyribonuclease VII large subunit) (Exonuclease VII large subunit)	Faecalibacterium sp. CAG:82	244	-0.745709	0.183352	6.49147e-05
A0A1T4X2Q9	tmcAL SAMN02745178_01313	tRNA(Met) cytidine acetate ligase (EC 6.3.4.-)	Gemmiger formicilis	519	-0.532298	0.132169	6.49243e-05
E9FFC3	HMPREF0849_00043	Uncharacterized protein	Streptococcus sp. C300	311	0.588287	0.145237	6.50359e-05
A0A3D4E0J9	hslO DIU02_07500	33 kDa chaperonin (Heat shock protein 33 homolog) (HSP33)	Subdoligranulum sp.	637	-0.471699	0.117351	6.54263e-05
R6Q867	cinA BN792_01619	Putative competence-damage inducible protein	Faecalibacterium sp. CAG:82	260	-0.709973	0.174698	6.54771e-05
A0A0F3HDR7	CKU37_05995 FHI56_09420 GMC29_00930	ABC transporter permease	Streptococcus salivarius	316	0.537318	0.13275	6.54798e-05
A0A074JL81	CYK22_00415 DL07_04835	Uncharacterized protein	Streptococcus salivarius	220	0.596394	0.146443	6.54836e-05
A0A0F3H2M3	esxA D8866_06190 DW666_08525 GMC66_05555 GMC80_04790 GMC82_07710 TZ97_00153	ESAT-6-like protein	Streptococcus parasanguinis	218	0.612476	0.149665	6.56218e-05
K0X7X1	HMPREF9448_01627	Uncharacterized protein	Barnesiella intestinihominis YIT 11860	512	0.513852	0.12766	6.56586e-05
I0QJF6	PS4_22236	ATP-dependent Clp protease, ATP-binding subunit	Streptococcus salivarius PS4	568	0.445393	0.11076	6.57963e-05
I1ZPI0	cpsA Spaf_2016	Integral membrane regulatory protein	Streptococcus parasanguinis FW213	316	0.523304	0.129324	6.58321e-05
A0A1T4WE39	SAMN02745178_00450	Uncharacterized protein	Gemmiger formicilis	621	-0.475186	0.118251	6.59471e-05
Q04ML8	rpmD SPD_0211	50S ribosomal protein L30	Streptococcus pneumoniae serotype 2 (strain D39 / NCTC 7466)	513	0.457063	0.113571	6.59593e-05
A0A2I1TTV4	CYK20_04635	Beta-hexosaminidase	Streptococcus parasanguinis	187	0.633934	0.1546	6.60235e-05
W1UEQ3	Q617_SPSC00402G0066	Alpha/beta fold family hydrolase	Streptococcus sp. DORA_10	379	0.507947	0.125847	6.60631e-05
A0A1T4W7I2	SAMN02745178_00061	Glycosyltransferase involved in cell wall bisynthesis	Gemmiger formicilis	652	-0.460906	0.114756	6.61006e-05
A0A1C6I1Y7	SAMEA3545432_01905	Uncharacterized protein	uncultured Ruminococcus sp.	118	-1.07316	0.258864	6.61259e-05
A0A1T4WLL7	SAMN02745178_00755	Diaminopimelate decarboxylase	Gemmiger formicilis	577	-0.50704	0.126151	6.61981e-05
I1ZKF4	Spaf_0517	Uncharacterized protein	Streptococcus parasanguinis FW213	296	0.53677	0.132556	6.62323e-05
A0A1T4WZD5	SAMN02745178_01201	POTRA domain-containing protein, FtsQ-type	Gemmiger formicilis	486	-0.557934	0.138628	6.62755e-05
A0A174MZD0	sdh ERS852497_02736	Serine 3-dehydrogenase (EC 1.1.1.276)	[Eubacterium] rectale	639	-0.446668	0.111218	6.63151e-05
A0A3D5TGL9	DHN18_06380	Peptidase	Oscillibacter sp.	100	-1.20488	0.288565	6.64501e-05
F2CGD2	rpsI HMPREF9391_1927	30S ribosomal protein S9	Streptococcus sanguinis SK408	298	0.542715	0.134118	6.66831e-05
R6X871	BN655_02175	Uncharacterized protein	Alistipes sp. CAG:435	55	-1.65125	0.378606	6.67813e-05
J7SIT9	RSSL_01306	Uncharacterized protein	Streptococcus salivarius K12	327	0.53624	0.132704	6.6782e-05
Q5LXM9	hisS str1971	Histidine--tRNA ligase (EC 6.1.1.21) (Histidyl-tRNA synthetase) (HisRS)	Streptococcus thermophilus (strain CNRZ 1066)	598	0.445409	0.110908	6.6938e-05
A0A1C6C4E6	SAMEA3545401_01006	Uncharacterized protein	uncultured Ruminococcus sp.	97	-1.55368	0.371721	6.69754e-05
Q8DRP0	radA spr0025	DNA repair protein RadA (EC 3.6.4.-) (Branch migration protein RadA)	Streptococcus pneumoniae (strain ATCC BAA-255 / R6)	319	0.553135	0.136893	6.71657e-05
A0A3D4DX38	DIU02_00935	Uncharacterized protein	Subdoligranulum sp.	572	-0.493693	0.122951	6.7352e-05
A0A1T4WHR3	SAMN02745178_00607	Alanine--tRNA ligase (EC 6.1.1.7)	Gemmiger formicilis	515	-0.525763	0.130808	6.75518e-05
J7TRB0	RSSL_01965	Dextransucrase (EC 2.4.1.5) (Sucrose 6-glucosyltransferase)	Streptococcus salivarius K12	346	0.515796	0.127809	6.75598e-05
A0A3D4DZ19	DIU02_04965	Chaperone ClpB	Subdoligranulum sp.	632	-0.45739	0.114015	6.7662e-05
A0A1T4XKP2	SAMN02745178_02015	Uncharacterized protein	Gemmiger formicilis	487	-0.523073	0.130133	6.76796e-05
A0A173Y0U2	nhaA ERS852470_00241	Na(+)/H(+) antiporter NhaA (Sodium/proton antiporter NhaA)	Clostridium disporicum	180	-0.886306	0.216721	6.7874e-05
A0A3D4E075	DIU02_05440	Uncharacterized protein	Subdoligranulum sp.	502	-0.533205	0.132743	6.81292e-05
A0A3D4DY49	DIU02_03225	dTDP-4-amino-4,6-dideoxygalactose transaminase	Subdoligranulum sp.	657	-0.459416	0.11461	6.82161e-05
Q5M5F7	carA stu0526	Carbamoyl-phosphate synthase small chain (EC 6.3.5.5) (Carbamoyl-phosphate synthetase glutamine chain)	Streptococcus thermophilus (strain ATCC BAA-250 / LMG 18311)	556	0.449968	0.112104	6.82211e-05
A0A174D632	adhE C4N23_05140 ERS852426_02511	Aldehyde-alcohol dehydrogenase (Butanol dehydrogenase)	Faecalibacterium prausnitzii	760	-0.415377	0.103716	6.82242e-05
A0A1T4W8W3	SAMN02745178_00199	Energy-coupling factor transport system permease protein	Gemmiger formicilis	639	-0.457088	0.114019	6.83535e-05
T0TN75	HSISS2_310	Beta-phosphoglucomutase, putative	Streptococcus sp. HSISS2	307	0.535333	0.132591	6.86489e-05
A0A3D1Y789	DEW33_02310	HTH cro/C1-type domain-containing protein	Lachnospiraceae bacterium	151	-0.97257	0.222159	6.86976e-05
A0A1Q6T1E8	mraY BHW54_04640	Phospho-N-acetylmuramoyl-pentapeptide-transferase (EC 2.7.8.13) (UDP-MurNAc-pentapeptide phosphotransferase)	Subdoligranulum sp. 60_17	590	-0.498857	0.124414	6.8714e-05
G6EQI1	STHE1630_01378	Mannose-6-phosphate isomerase (EC 5.3.1.8)	Streptococcus thermophilus CNCM I-1630	588	0.449069	0.111996	6.88193e-05
T0U0L6	HSISS2_496	Iron-sulfur cluster assembly protein SufD	Streptococcus sp. HSISS2	584	0.442769	0.110427	6.88477e-05
Q8RM73		HTH_17 domain-containing protein	Bacteroides fragilis	750	0.419564	0.104817	6.88621e-05
I1ZP74	Spaf_1904	CMP-binding-factor 1, putative	Streptococcus parasanguinis FW213	306	0.542061	0.134242	6.88644e-05
A0A353BPE2	DDW15_05695	TlyA family RNA methyltransferase	Subdoligranulum sp.	667	-0.454122	0.113379	6.89923e-05
I1ZPP5	Spaf_2087	LysM domain-containing protein	Streptococcus parasanguinis FW213	347	0.521051	0.129332	6.91669e-05
A8AXI2	dapA SGO_1205	4-hydroxy-tetrahydrodipicolinate synthase (HTPA synthase) (EC 4.3.3.7)	Streptococcus gordonii (strain Challis / ATCC 35105 / BCRC 15272 / CH1 / DL1 / V288)	296	0.569231	0.140975	6.91944e-05
A0A1T4W948	SAMN02745178_00216	Dipicolinate synthase subunit B	Gemmiger formicilis	555	-0.508577	0.126823	6.92172e-05
R6JPZ0	BN541_01687	Outer membrane protein	Bacteroides ovatus CAG:22	739	0.417888	0.104434	6.93597e-05
X8JNP3	HMPREF1517_1686	Uncharacterized protein	Streptococcus sp. ACS2	314	0.540983	0.134147	6.9564e-05
E8K3I2	sarA HMPREF8577_0117	Oligopeptide-binding protein SarA	Streptococcus parasanguinis ATCC 903	269	0.571123	0.14127	6.96222e-05
A0A1Q6SY45	BHW54_07190	Uncharacterized protein	Subdoligranulum sp. 60_17	505	-0.528912	0.13186	6.96782e-05
R5YTQ1	BN681_00471	(3R)-hydroxymyristoyl-[acyl-carrier-protein] dehydratase (EC 4.2.1.59) (3-hydroxyacyl-[acyl-carrier-protein] dehydratase FabZ) (Beta-hydroxyacyl-ACP dehydratase)	Clostridium sp. CAG:492	62	0.528274	0.0973536	6.96968e-05
A0A359YJS4	SPADD19_00406	ABC transporter membrane-spanning permease-Na+ export	Streptococcus parasanguinis	289	0.565449	0.140063	6.97278e-05
I1ZNC8	rluB Spaf_1585	Pseudouridine synthase (EC 5.4.99.-)	Streptococcus parasanguinis FW213	299	0.541248	0.134142	6.9776e-05
D1PN87	rnfB SUBVAR_05804	Ion-translocating oxidoreductase complex subunit B (EC 7.-.-.-) (Rnf electron transport complex subunit B)	Subdoligranulum variabile DSM 15176	638	-0.465366	0.116244	6.98639e-05
A0A353BP24	DDW15_05100	Ferredoxin-thioredoxin reductase subunit B (EC 1.8.7.2)	Subdoligranulum sp.	573	-0.503937	0.125761	6.98744e-05
T0U2C3	HSISS2_1310	Small multidrug export protein (QacE-like)	Streptococcus sp. HSISS2	340	0.547376	0.135948	7.02364e-05
A0A139NUT9	udk STRDD11_02199	Uridine kinase (EC 2.7.1.48) (Cytidine monophosphokinase) (Uridine monophosphokinase)	Streptococcus sp. DD11	290	0.560379	0.138877	7.03346e-05
A0A1C6C660	SAMEA3545401_01027	PrgI family protein	uncultured Ruminococcus sp.	103	-1.50392	0.362073	7.05326e-05
E8K8Y4	HMPREF8577_2019	Phosphotransferase enzyme family	Streptococcus parasanguinis ATCC 903	289	0.545492	0.13521	7.07066e-05
J7TGU8	RSSL_00938	GRAM_POS_ANCHORING domain-containing protein	Streptococcus salivarius K12	376	0.495313	0.123235	7.07566e-05
F8LLW4	SALIVB_2089	Tyrosyl-tRNA synthetase (EC 6.1.1.1)	Streptococcus salivarius (strain CCHSS3)	556	0.451358	0.11273	7.08609e-05
R7L289	queF BN622_00198	NADPH-dependent 7-cyano-7-deazaguanine reductase (EC 1.7.1.13) (7-cyano-7-carbaguanine reductase) (NADPH-dependent nitrile oxidoreductase) (PreQ(0) reductase)	Ruminococcus sp. CAG:353	254	-0.835155	0.206561	7.0861e-05
Q5M3J7	ftsK stu1416	DNA translocase FtsK	Streptococcus thermophilus (strain ATCC BAA-250 / LMG 18311)	548	0.45037	0.112463	7.08704e-05
A0A0N7I9X6	Btheta7330_01750 EH213_01203 ERS852511_01709 SAMN02910322_02042	Uncharacterized protein	Bacteroides thetaiotaomicron	570	0.45018	0.112441	7.08853e-05
I1ZJ26	gbpB Spaf_0018	Secreted antigen GbpB/Peptidoglycan hydrolase	Streptococcus parasanguinis FW213	247	0.591036	0.146152	7.09128e-05
K1U0E1	LEA_05094	Lipoprotein (Fragment)	human gut metagenome	61	-1.30453	0.303532	7.09483e-05
A0A1T4X724	SAMN02745178_01443	ADP-ribose pyrophosphatase	Gemmiger formicilis	592	-0.490947	0.122694	7.1044e-05
Q6TWA2	sufS	Cysteine desulfurase (EC 2.8.1.7)	Streptococcus thermophilus	590	0.443066	0.110724	7.12423e-05
W1I8Q3		Uncultured bacterium extrachromosomal DNA RGF00115	uncultured bacterium	568	0.459015	0.114702	7.13018e-05
A0A1T4X4S2	SAMN02745178_01413	Copper-exporting P-type ATPase (EC 7.2.2.8) (Copper-exporting P-type ATPase A) (Cu(+)-exporting ATPase)	Gemmiger formicilis	604	-0.476765	0.119192	7.13434e-05
D1PMP0	SUBVAR_05603	Phosphoribosylformylglycinamidine synthase (EC 6.3.5.3)	Subdoligranulum variabile DSM 15176	655	-0.457801	0.11453	7.15346e-05
A0A3D4E0G7	DIU02_02780	Small multidrug export protein	Subdoligranulum sp.	637	-0.467731	0.117004	7.15734e-05
A0A174A6Y8	ERS852470_00805	Abortive infection protein	Clostridium disporicum	191	-0.80424	0.197968	7.16672e-05
A0A3D4E1M2	DIU02_04930	BMP family ABC transporter substrate-binding protein	Subdoligranulum sp.	611	-0.483308	0.120877	7.17548e-05
R6Q9C5	BN792_01810	DUF4830 domain-containing protein	Faecalibacterium sp. CAG:82	246	-0.803527	0.198866	7.1838e-05
A0A3D4DYP5	DIU02_02615	Penicillin acylase	Subdoligranulum sp.	608	-0.469685	0.11749	7.19128e-05
A0A1T4X114	dnaG SAMN02745178_01300	DNA primase (EC 2.7.7.101)	Gemmiger formicilis	580	-0.499222	0.124823	7.19979e-05
A0A1T4XPB6	coaBC SAMN02745178_02090	Coenzyme A biosynthesis bifunctional protein CoaBC (DNA/pantothenate metabolism flavoprotein) (Phosphopantothenoylcysteine synthetase/decarboxylase) (PPCS-PPCDC) [Includes: Phosphopantothenoylcysteine decarboxylase (PPC decarboxylase) (PPC-DC) (EC 4.1.1.36) (CoaC); Phosphopantothenate--cysteine ligase (EC 6.3.2.5) (CoaB) (Phosphopantothenoylcysteine synthetase) (PPC synthetase) (PPC-S)]	Gemmiger formicilis	601	-0.480203	0.120116	7.21186e-05
A0A1Q6T133	BHW54_05110	Guanine deaminase	Subdoligranulum sp. 60_17	608	-0.476821	0.119294	7.21681e-05
A0A1C7CDF2	HMPREF3219_0200974	AB hydrolase-1 domain-containing protein	Streptococcus salivarius	359	0.511631	0.127308	7.21987e-05
A0A1T4X1C3	truB SAMN02745178_01318	tRNA pseudouridine synthase B (EC 5.4.99.25) (tRNA pseudouridine(55) synthase) (Psi55 synthase) (tRNA pseudouridylate synthase) (tRNA-uridine isomerase)	Gemmiger formicilis	573	-0.486333	0.121639	7.2272e-05
T0VBI2	HSISS2_588	Phosphoesterase (EC 3.1.4.-)	Streptococcus sp. HSISS2	554	0.456209	0.114056	7.23275e-05
A0A285PV58	EHLA_2920	Uncharacterized protein	Anaerobutyricum hallii	198	-0.795102	0.195984	7.26191e-05
A0A1Q6JPR2	fbp BHV94_02535	Fructose-1,6-bisphosphatase class 3 (FBPase class 3) (EC 3.1.3.11) (D-fructose-1,6-bisphosphate 1-phosphohydrolase class 3)	Clostridiales bacterium 59_14	600	-0.472632	0.118286	7.27578e-05
E8K660	HMPREF8577_1045	Tat pathway signal sequence domain protein	Streptococcus parasanguinis ATCC 903	274	0.554371	0.13757	7.28073e-05
D1PM24	SUBVAR_06075	ABC transporter, ATP-binding protein	Subdoligranulum variabile DSM 15176	600	-0.487009	0.121914	7.29339e-05
A0A1T4WDD8	SAMN02745178_00399	Asparagine synthase (Glutamine-hydrolysing)	Gemmiger formicilis	582	-0.500162	0.125168	7.29772e-05
A0A353BLY6	DDW15_01305	Uncharacterized protein	Subdoligranulum sp.	501	-0.535328	0.133799	7.29889e-05
A0A139RL99	SORDD17_01046	Iron-sulfur cluster assembly ATPase protein SufC	Streptococcus oralis	381	0.505603	0.126026	7.31552e-05
A0A1T4XVB2	xylB SAMN02745178_02387	Xylulose kinase (Xylulokinase) (EC 2.7.1.17)	Gemmiger formicilis	588	-0.489674	0.122601	7.32806e-05
A0A174CFA8	DW172_06650 DW703_08630 DW848_07315 DW948_09475 DW975_16710 DWV78_15015 DWY38_06525 DWY38_14270 DXA03_16075 DXD95_11420 ERS852417_01600 FYL37_09590 GKE07_10255	Prevent-host-death family protein (Type II toxin-antitoxin system prevent-host-death family antitoxin)	[Eubacterium] rectale	582	-0.462204	0.115718	7.33362e-05
E8K559	HMPREF8577_0694	Uncharacterized protein	Streptococcus parasanguinis ATCC 903	220	0.608658	0.150443	7.33547e-05
D4LXA9	CK5_07160	Peptidoglycan transpeptidase, ErfK-YbiS-YhnG family	Blautia obeum A2-162	237	-0.729423	0.180632	7.33759e-05
A0A074JKQ7	D8867_00125 DL07_03230 DWY30_04965 FBF48_00475 NCTC8618_03766	Uncharacterized protein	Streptococcus salivarius	311	0.55873	0.138961	7.35069e-05
A0A0F3HA87	DWZ07_05580 GMC29_08375	CPBP family intramembrane metalloprotease	Streptococcus salivarius	343	0.522388	0.130129	7.35605e-05
A0A1Q6T8K1	BHW54_01095	Hydrolase	Subdoligranulum sp. 60_17	628	-0.476518	0.119407	7.37449e-05
E3CFV8	fchA HMPREF9626_0405	Formiminotransferase-cyclodeaminase (EC 3.5.4.9)	Streptococcus parasanguinis F0405	299	0.539459	0.13419	7.40433e-05
A0A1T4X9H1	SAMN02745178_01553	D-alanyl-lipoteichoic acid acyltransferase DltB, MBOAT superfamily	Gemmiger formicilis	591	-0.486089	0.121802	7.42769e-05
I2NS09	HMPREF9971_1892	Sortase (EC 3.4.22.-)	Streptococcus parasanguinis F0449	254	0.564292	0.140074	7.47161e-05
R6JKW4	BN541_03835	Uncharacterized protein	Bacteroides ovatus CAG:22	723	0.415891	0.10439	7.47544e-05
A0A1V0GHF2	A6J79_01940	Flavodoxin family protein	Streptococcus equinus (Streptococcus bovis)	132	0.795143	0.194073	7.49721e-05
A0A1T4WLR6	SAMN02745178_00748	Metallo-beta-lactamase superfamily protein	Gemmiger formicilis	479	-0.549988	0.13767	7.50172e-05
A0A0A1DVF6	livF A6J87_03005 BSR19_01870 CKU37_02315 D8867_04390 DWY30_08745 EAI94_03320 FHI56_10405 FOC73_07090 GMC04_04630 GMC05_07230 GMC06_07395 GMC07_07720 GMC09_07230 GMC21_03295 GMC22_04140 GMC26_07075 GMC28_04375 GMC38_07965 GMC40_06975 GMC42_07535 GMC47_04745 GMC61_07105 GMC67_02825 HRE60_01615 I6I02_08620 NCTC8618_02812	ABC transporter ATP-binding protein (ATP-binding cassette domain-containing protein) (High-affinity Branched-chain amino acid transport ATP-binding protein LivF)	Streptococcus salivarius	512	0.453456	0.113575	7.50502e-05
R6PYI3	BN792_01451	CRISPR-associated protein Cse4 family	Faecalibacterium sp. CAG:82	268	-0.716491	0.178083	7.51388e-05
A0A3E2V7W4	DW905_05045	Uncharacterized protein	Faecalibacterium prausnitzii	71	-1.50876	0.356546	7.52689e-05
A0A3D4E1N1	engB DIU02_07490	Probable GTP-binding protein EngB	Subdoligranulum sp.	615	-0.46169	0.115821	7.52729e-05
A0A074IV10	CYK22_08055 DL07_09165 DWV94_05170 GMC28_01490 GMC70_04880	DUF5067 domain-containing protein	Streptococcus salivarius	306	0.549464	0.136877	7.53872e-05
A0A353BRB6	deoB DDW15_09120	Phosphopentomutase (EC 5.4.2.7) (Phosphodeoxyribomutase)	Subdoligranulum sp.	580	-0.502275	0.125978	7.56244e-05
A0A3D4DYZ7	DIU02_00405	Fatty acid-binding protein DegV	Subdoligranulum sp.	620	-0.466323	0.117018	7.56676e-05
A0A1V1HZX4	CRIB_664	Uncharacterized protein	Romboutsia ilealis	228	-0.762887	0.189163	7.57549e-05
K8MNK2	HMPREF9186_01437	Uncharacterized protein	Streptococcus sp. F0442	116	0.744562	0.181083	7.60575e-05
F8HGB3	Ssal_00471	Heavy metal-associated domain protein	Streptococcus salivarius (strain 57.I)	289	0.539376	0.134325	7.61116e-05
E8K4N9	HMPREF8577_0524	Acetyltransferase, GNAT family	Streptococcus parasanguinis ATCC 903	193	0.66954	0.165476	7.62201e-05
I1ZN25	Spaf_1478	Metallo-beta-lactamase superfamily protein	Streptococcus parasanguinis FW213	330	0.532107	0.132785	7.62798e-05
A0A359YKN2	SPADD19_00140	Single-stranded DNA-binding protein (SSB)	Streptococcus parasanguinis	271	0.565273	0.140647	7.63019e-05
A0A1T4X562	SAMN02745178_01431	Uncharacterized protein	Gemmiger formicilis	546	-0.502667	0.12612	7.65505e-05
A0A395VE05	DWX93_00720	Chromosome partitioning protein ParB	Roseburia hominis	357	-0.590921	0.147691	7.69507e-05
E9DP35	HMPREF0848_00471	Dextransucrase (EC 2.4.1.5) (Sucrose 6-glucosyltransferase)	Streptococcus sp. C150	321	0.523977	0.130786	7.71656e-05
D1PKQ4	SUBVAR_04932	Uncharacterized protein	Subdoligranulum variabile DSM 15176	678	-0.442094	0.11114	7.72088e-05
A0A353BQ32	glgD DDW15_06925 DIU02_00430	Glucose-1-phosphate adenylyltransferase subunit GlgD	Subdoligranulum sp.	659	-0.45934	0.115462	7.72367e-05
A0A1H7TVK1	SAMN02910322_03644	Solute:Na+ symporter, SSS family	Bacteroides thetaiotaomicron	776	0.405412	0.102013	7.72868e-05
A0A3D4E2A3	DIU02_06045	Patatin family protein	Subdoligranulum sp.	604	-0.481298	0.120923	7.73424e-05
A0A3D4DYT3	DIU02_02840	Sugar phosphate isomerase/epimerase	Subdoligranulum sp.	502	-0.544696	0.13667	7.74557e-05
A0A1T4XFQ6	SAMN02745178_01782	Iron complex transport system substrate-binding protein	Gemmiger formicilis	572	-0.486294	0.122145	7.74744e-05
A0A3D4E2F4	DIU02_05835	Gamma carbonic anhydrase family protein	Subdoligranulum sp.	488	-0.553519	0.138854	7.75008e-05
A0A3D6BNG7	DHU74_07820	Uncharacterized protein	Clostridiales bacterium	149	-1.00225	0.246277	7.75755e-05
A0A1Q6T9B1	BHW54_00665	UDP-galactose 4-epimerase	Subdoligranulum sp. 60_17	678	-0.445628	0.112067	7.75808e-05
A0A3D4E3I8	DIU02_08385	Uncharacterized protein	Subdoligranulum sp.	562	-0.499632	0.125489	7.75829e-05
A0A3D4DXN6	DIU02_02610	Serine protease HtrA	Subdoligranulum sp.	546	-0.504959	0.126792	7.76315e-05
A0A173ZCJ2	ERS852447_00862	PCMD domain-containing protein	Alistipes finegoldii	158	0.800859	0.197141	7.78162e-05
A0A1T4WEP9	SAMN02745178_00472	GDP/UDP-N,N'-diacetylbacillosamine 2-epimerase (Hydrolysing)	Gemmiger formicilis	550	-0.495531	0.12446	7.78599e-05
A0A1T4WBF3	SAMN02745178_00299	RNA polymerase sigma-70 factor, ECF subfamily	Gemmiger formicilis	544	-0.508853	0.127802	7.79308e-05
R6DCL4	BN516_00510	Chromosome partitioning protein ParB	Firmicutes bacterium CAG:176	374	-0.614535	0.153793	7.79577e-05
A0A2I1TUV7	lsrC CYK20_03750 D8866_08330 GMC92_05405 GMC95_07525	ABC transporter permease (Autoinducer 2 import system permease protein LsrC)	Streptococcus parasanguinis	250	0.578903	0.144021	7.803e-05
A0A1T4X603	SAMN02745178_01467	Haloacid dehalogenase superfamily, subfamily IA, variant 3 with third motif having DD or ED	Gemmiger formicilis	604	-0.476765	0.119863	7.81497e-05
A0A1T4XUX2	SAMN02745178_02367	HTH araC/xylS-type domain-containing protein	Gemmiger formicilis	571	-0.479823	0.120574	7.82701e-05
D1PKQ6	nrdR SUBVAR_04934	Transcriptional repressor NrdR	Subdoligranulum variabile DSM 15176	646	-0.460381	0.115818	7.84156e-05
A0A353BRL7	ytfJ DDW15_09625 DIU02_02110	Sporulation protein YtfJ	Subdoligranulum sp.	481	-0.553236	0.138864	7.86754e-05
A0A3D4E2B0	DIU02_06095	GNAT family N-acetyltransferase	Subdoligranulum sp.	497	-0.541163	0.135879	7.87879e-05
A0A127SI15		Uncharacterized protein	uncultured bacterium	531	-0.514248	0.129227	7.88044e-05
D1PPB0	SUBVAR_06224	Methyltrans_SAM domain-containing protein	Subdoligranulum variabile DSM 15176	665	-0.445692	0.11218	7.88235e-05
I1ZKT2	Spaf_0648	Uncharacterized protein	Streptococcus parasanguinis FW213	255	0.583103	0.145211	7.89183e-05
A0A1T4WUV1	SAMN02745178_01069	Glycosyltransferase involved in cell wall bisynthesis	Gemmiger formicilis	633	-0.462596	0.116403	7.9101e-05
I0QH46	PS4_69713	Late competence protein required for DNA binding and uptake	Streptococcus salivarius PS4	572	0.430136	0.108185	7.92472e-05
R5YWJ3	BN681_00408	Uncharacterized protein	Clostridium sp. CAG:492	40	0.835136	0.107908	7.92584e-05
Q5M208	plsX str0028	Phosphate acyltransferase (EC 2.3.1.274) (Acyl-ACP phosphotransacylase) (Acyl-[acyl-carrier-protein]--phosphate acyltransferase) (Phosphate-acyl-ACP acyltransferase)	Streptococcus thermophilus (strain CNRZ 1066)	594	0.438071	0.110207	7.95068e-05
A0A1T4XV54	SAMN02745178_02318	Phosphotransferase enzyme family protein	Gemmiger formicilis	744	-0.414877	0.10457	7.9733e-05
A0A0F2CNW2	spxA_2 spxA_1 spxA_3 A6J85_04285 D8821_09235 DW726_10220 NCTC3165_02033 NCTC7869_01892 NCTC7870_02190 SGODD07_01950 TZ86_01455 UA00_00694	Regulatory protein Spx (Transcriptional regulator Spx) (Transcriptional regulator SpxA2)	Streptococcus gordonii	394	0.499807	0.125341	7.97714e-05
D1PMT0	leuC SUBVAR_05644	3-isopropylmalate dehydratase large subunit (EC 4.2.1.33) (Alpha-IPM isomerase) (IPMI) (Isopropylmalate isomerase)	Subdoligranulum variabile DSM 15176	720	-0.428945	0.108099	7.97974e-05
A0A1T4X4A7	aroD SAMN02745178_01405	3-dehydroquinate dehydratase (3-dehydroquinase) (EC 4.2.1.10) (Type I DHQase) (Type I dehydroquinase) (DHQ1)	Gemmiger formicilis	476	-0.556995	0.139968	7.99856e-05
D1PLN3	rbfA SUBVAR_05250	Ribosome-binding factor A	Subdoligranulum variabile DSM 15176	652	-0.452653	0.114018	7.99873e-05
R6J894	BN541_00533	Uncharacterized protein	Bacteroides ovatus CAG:22	754	0.411522	0.103765	8.01427e-05
A0A2S4DVE5	argR_2 argR GFB63_00175 NCTC12958_01406	Arginine repressor	Streptococcus thermophilus	424	0.487923	0.12248	8.01713e-05
A0A1T4WV35	SAMN02745178_01071	NitT/TauT family transport system substrate-binding protein	Gemmiger formicilis	594	-0.481727	0.121297	8.02876e-05
E7G7P0	udk HMPREF9488_00778	Uridine kinase (EC 2.7.1.48) (Cytidine monophosphokinase) (Uridine monophosphokinase)	Coprobacillus cateniformis	37	-1.1903	0.261116	8.03125e-05
U5P4Q2	N597_06685	Uncharacterized protein	Streptococcus sp. I-P16	283	0.550552	0.137495	8.03366e-05
A0A1T4WG29	SAMN02745178_00503	Bifunctional UDP-N-acetylglucosamine pyrophosphorylase / Glucosamine-1-phosphate N-acetyltransferase	Gemmiger formicilis	638	-0.462528	0.116536	8.05485e-05
A0A1T4X193	SAMN02745178_01312	Glutamate synthase (NADPH/NADH) small chain	Gemmiger formicilis	649	-0.447172	0.112695	8.06463e-05
A0A1T4WHP0	SAMN02745178_00603	ABC-type multidrug transport system, ATPase component	Gemmiger formicilis	635	-0.460788	0.116104	8.0666e-05
B0AAX9	SAMN02745147_1218	Sporulation integral membrane protein YlbJ	Intestinibacter bartlettii DSM 16795	207	-0.772064	0.191865	8.10656e-05
T0VAB0	HSISM1_826	Cell division protein	Streptococcus sp. HSISM1	169	0.676319	0.167267	8.10989e-05
A0A3D5THA0	pgsA DHN18_07640	CDP-diacylglycerol--glycerol-3-phosphate 3-phosphatidyltransferase (EC 2.7.8.5) (Phosphatidylglycerophosphate synthase)	Oscillibacter sp.	93	-1.49007	0.360256	8.12115e-05
A0A0F3H2T5	TZ97_00170	Crp family regulatory protein	Streptococcus parasanguinis	255	0.575359	0.143627	8.1691e-05
A0A1X1HA18	B7720_01930	Uncharacterized protein	Streptococcus oralis subsp. oralis	250	0.585923	0.146198	8.18235e-05
D1PKA2	SUBVAR_04533	UPF0210 protein SUBVAR_04533	Subdoligranulum variabile DSM 15176	700	-0.43139	0.108874	8.20422e-05
A0A1T4XH35	SAMN02745178_01882	YhcH/YjgK/YiaL family protein	Gemmiger formicilis	561	-0.518728	0.13072	8.20645e-05
V8BDC1	HMPREF1195_01237	Uncharacterized protein	Streptococcus parasanguinis CC87K	318	0.522301	0.130887	8.22438e-05
A0A1T4WZS3	SAMN02745178_01227	Beta-N-acetylhexosaminidase	Gemmiger formicilis	457	-0.580935	0.146146	8.25265e-05
U5PE10	N596_06665	Alpha-L-fucosidase	Streptococcus sp. I-G2	286	0.554921	0.138902	8.27439e-05
A0A377DHT2	NCTC7922_05943	Uncharacterized protein	Escherichia coli	84	0.959592	0.231023	8.30052e-05
T0U570	HSISM1_838	Uncharacterized protein	Streptococcus sp. HSISM1	306	0.559371	0.140175	8.30457e-05
D1PNG4	nagA SUBVAR_05885	N-acetylglucosamine-6-phosphate deacetylase (EC 3.5.1.25)	Subdoligranulum variabile DSM 15176	631	-0.467634	0.118045	8.31802e-05
C4ZEN5	EUBREC_0765 EUBREC_2731	Histidine kinase (EC 2.7.13.3)	Agathobacter rectalis (strain ATCC 33656 / DSM 3377 / JCM 17463 / KCTC 5835 / VPI 0990) (Eubacterium rectale)	743	-0.402771	0.101779	8.31948e-05
A0A174EVR2	glf_2 ERS852476_02769	UDP-galactopyranose mutase (EC 5.4.99.9)	Blautia obeum	770	-0.407839	0.103084	8.32493e-05
R6UYZ2	BN607_00911	Uncharacterized protein	Bacteroides faecis CAG:32	480	0.486828	0.122632	8.32746e-05
A0A3D5TDG1	DHN18_00420	TM2 domain-containing protein	Oscillibacter sp.	80	-1.72566	0.414391	8.35122e-05
X8JRP3	HMPREF1517_0177	Endonuclease/exonuclease/phosphatase family protein	Streptococcus sp. ACS2	280	0.59702	0.149446	8.36064e-05
R6R116	BN792_01247	ScpA/B protein	Faecalibacterium sp. CAG:82	241	-0.761075	0.190104	8.38046e-05
R5RZR8	BN702_00004	SusD_RagB domain-containing protein	Bacteroides sp. CAG:545	96	-1.42985	0.346271	8.39453e-05
W1VEM4	Q616_SPPC00997G0001	LD-carboxypeptidase	Streptococcus parasanguinis DORA_23_24	320	0.533868	0.133968	8.40021e-05
A0A0F3HCX3	CQA85_06855 D8867_07985 FHI56_02100 GMC29_06810 NCTC7366_02057	Uncharacterized protein	Streptococcus salivarius	274	0.539395	0.135056	8.40797e-05
A0A0F3H5T8	csrR TZ97_01287	DNA-binding response regulator	Streptococcus parasanguinis	289	0.531592	0.133228	8.42257e-05
A0A133RZC0	HMPREF3228_00904	FeS assembly protein SufD	Streptococcus mitis	312	0.549517	0.137804	8.43178e-05
X5J960		Uncharacterized protein	Streptococcus mitis	324	0.521221	0.130842	8.4378e-05
A0A1V0H6J4	A6J87_02980 FOC73_07115	ComF family protein	Streptococcus salivarius	236	0.645959	0.161371	8.44191e-05
A0A1Q6SZ56	BHW54_05430	Bifunctional chorismate mutase/prephenate dehydratase (EC 4.2.1.51) (Chorismate mutase) (Chorismate mutase-prephenate dehydratase) (Prephenate dehydratase) (p-protein)	Subdoligranulum sp. 60_17	599	-0.481605	0.121646	8.44794e-05
A0A1T4XPE4	SAMN02745178_02134	H+-ATPase subunit E/Vma4	Gemmiger formicilis	469	-0.55054	0.13881	8.46315e-05
A0A060QMS9		Uncharacterized protein	Streptococcus pneumoniae	514	0.452916	0.114314	8.49595e-05
A0A1T4X0C5	SAMN02745178_01177	LPXTG-site transpeptidase (Sortase) family protein	Gemmiger formicilis	548	-0.521965	0.131823	8.52313e-05
I1ZKB6	Spaf_0479	B3_4 domain-containing protein	Streptococcus parasanguinis FW213	238	0.588906	0.147231	8.53652e-05
B0A692	SAMN02745147_0088	RNA polymerase, sigma 30 subunit, SigH	Intestinibacter bartlettii DSM 16795	326	-0.577564	0.145094	8.53884e-05
R6C645	fcl BN687_00547	GDP-L-fucose synthase (EC 1.1.1.271) (GDP-4-keto-6-deoxy-D-mannose-3,5-epimerase-4-reductase)	Clostridium sp. CAG:510	776	-0.397735	0.100702	8.5454e-05
D4J9E1	dtd CC1_22830	D-aminoacyl-tRNA deacylase (DTD) (EC 3.1.1.96) (Gly-tRNA(Ala) deacylase) (EC 3.1.1.-)	Coprococcus catus GD/7	254	-0.740629	0.185043	8.54611e-05
R7L483	BN622_00583	ABC transporter domain-containing protein	Ruminococcus sp. CAG:353	251	-0.808145	0.202277	8.55807e-05
E3CBS3	HMPREF9626_0116	Glycosyltransferase, WecB/TagA/CpsF family (EC 2.4.1.-)	Streptococcus parasanguinis F0405	122	0.78774	0.193461	8.56567e-05
V2XXI5	N510_01603	Galactose/methyl galactoside import ATP-binding protein MglA (EC 7.5.2.11)	Firmicutes bacterium ASF500	658	-0.451062	0.114112	8.5728e-05
P0C0D6	rplD SPy_0050 M5005_Spy0045	50S ribosomal protein L4	Streptococcus pyogenes serotype M1	554	0.440695	0.111368	8.58631e-05
A0A1Q6JQQ8	BHV94_01605	Sugar transporter	Clostridiales bacterium 59_14	648	-0.446082	0.112848	8.58696e-05
Q03IX4	secA STER_1705	Protein translocase subunit SecA (EC 7.4.2.8)	Streptococcus thermophilus (strain ATCC BAA-491 / LMD-9)	589	0.436148	0.110275	8.59218e-05
C4Z731	EUBELI_20629	Radical SAM core domain-containing protein	Lachnospira eligens (strain ATCC 27750 / DSM 3376 / VPI C15-48 / C15-B4) (Eubacterium eligens)	803	-0.389718	0.0987248	8.59723e-05
F8LU19	nrdD STH8232_2268	Anaerobic ribonucleoside-triphosphate reductase (EC 1.17.4.2)	Streptococcus thermophilus JIM 8232	604	0.434782	0.109969	8.61727e-05
I1ZJA8	Spaf_0103	Transcriptional regulator, MarR family protein	Streptococcus parasanguinis FW213	276	0.545826	0.136898	8.618e-05
Q5LY84	proA str1710	Gamma-glutamyl phosphate reductase (GPR) (EC 1.2.1.41) (Glutamate-5-semialdehyde dehydrogenase) (Glutamyl-gamma-semialdehyde dehydrogenase) (GSA dehydrogenase)	Streptococcus thermophilus (strain CNRZ 1066)	570	0.43691	0.11044	8.61801e-05
E6KN52	HMPREF8578_1667	Glutamate dehydrogenase	Streptococcus oralis ATCC 49296	415	0.480877	0.121238	8.62081e-05
A0A1V0GJN5	A6J79_06420	Uncharacterized protein	Streptococcus equinus (Streptococcus bovis)	292	0.552399	0.138694	8.64798e-05
A0A1T4XN55	SAMN02745178_02104	DNA helicase (EC 3.6.4.12)	Gemmiger formicilis	606	-0.47713	0.120713	8.66579e-05
A0A174JM59	ERS852397_03248	Uncharacterized protein	Bacteroides finegoldii	51	-1.46957	0.340773	8.70426e-05
A0A3D2GXF2	DFJ81_04075	FAD-binding dehydrogenase	Clostridiales bacterium	408	-0.559161	0.141046	8.70906e-05
A0A353BRD4	DDW15_09210	Uncharacterized protein	Subdoligranulum sp.	447	-0.561921	0.141857	8.71397e-05
R6R8B2	BN792_00704	TRAP transporter DctQ-like membrane protein	Faecalibacterium sp. CAG:82	257	-0.737843	0.184981	8.72387e-05
A0A3D2AFF1	DEW18_06845	Short-chain dehydrogenase	Oscillospiraceae bacterium	591	-0.469395	0.118799	8.74084e-05
A0A0M4HFW7	MNA02_320 STHERMO_0347 STHERMO_0363	HAD superfamily hydrolase (Hydrolase (HAD superfamily))	Streptococcus thermophilus	546	0.443323	0.112159	8.75704e-05
A0A0B3VX46	QX51_09765	Ornithine carbamoyltransferase (OTCase) (EC 2.1.3.3)	Terrisporobacter othiniensis	54	-1.89742	0.442893	8.76459e-05
A0A1T4WTC6	SAMN02745178_01004	Cytidine deaminase (EC 3.5.4.5) (Cytidine aminohydrolase)	Gemmiger formicilis	528	-0.520602	0.131672	8.77101e-05
A0A176U8L2	HMPREF2738_01377	Transcriptional regulator, ArsR family	Clostridiales bacterium KLE1615	121	-1.14417	0.281368	8.77373e-05
E8KU98	bcrA HMPREF9425_0680	ABC transporter, ATP-binding protein	Streptococcus vestibularis ATCC 49124	272	0.561383	0.140963	8.80743e-05
A0A1Q6T0Y1	BHW54_05015	Maltodextrin glucosidase	Subdoligranulum sp. 60_17	651	-0.454064	0.11506	8.80898e-05
T0UY04	HSISS2_1877	Transcription regulator	Streptococcus sp. HSISS2	515	0.459683	0.116284	8.81257e-05
Q5M0L9	aroC str0641	Chorismate synthase (CS) (EC 4.2.3.5) (5-enolpyruvylshikimate-3-phosphate phospholyase)	Streptococcus thermophilus (strain CNRZ 1066)	521	0.445863	0.112784	8.83113e-05
C4ZEN4	EUBREC_0764 EUBREC_2732	ABC transporter ATP-binding protein	Agathobacter rectalis (strain ATCC 33656 / DSM 3377 / JCM 17463 / KCTC 5835 / VPI 0990) (Eubacterium rectale)	746	-0.401198	0.101758	8.83473e-05
E7S8F9	HMPREF9421_0345	Oxidoreductase, NAD-binding domain protein	Streptococcus australis ATCC 700641	138	0.724467	0.178431	8.83496e-05
A0A1T4WWT9	SAMN02745178_01128	Signal peptidase I (EC 3.4.21.89)	Gemmiger formicilis	626	-0.457032	0.115809	8.84007e-05
Q8AAP5	BT_0419	Putative pre-16S rRNA nuclease (EC 3.1.-.-)	Bacteroides thetaiotaomicron (strain ATCC 29148 / DSM 2079 / JCM 5827 / CCUG 10774 / NCTC 10582 / VPI-5482 / E50)	766	0.399972	0.101487	8.86059e-05
R7KMM3	BN644_02274	Uncharacterized protein	Bacteroides thetaiotaomicron CAG:40	752	0.408136	0.103551	8.86222e-05
Q5M5R1	accA stu0393	Acetyl-coenzyme A carboxylase carboxyl transferase subunit alpha (ACCase subunit alpha) (Acetyl-CoA carboxylase carboxyltransferase subunit alpha) (EC 2.1.3.15)	Streptococcus thermophilus (strain ATCC BAA-250 / LMG 18311)	536	0.456417	0.115554	8.87787e-05
A0A1T4W7L1	aroC SAMN02745178_00070	Chorismate synthase (CS) (EC 4.2.3.5) (5-enolpyruvylshikimate-3-phosphate phospholyase)	Gemmiger formicilis	596	-0.476334	0.120693	8.87971e-05
A0A1T4X4F9	SAMN02745178_01426	Sortase A	Gemmiger formicilis	575	-0.486683	0.123289	8.8867e-05
A0A1Q6JRB4	cobQ BHV94_01350	Cobyric acid synthase	Clostridiales bacterium 59_14	577	-0.498053	0.126158	8.89314e-05
A0A139L933	HMPREF2532_01871	Uncharacterized protein	Bacteroides ovatus	429	0.516734	0.130585	8.89704e-05
I1ZL32	Spaf_0751	Endonuclease_NS domain-containing protein	Streptococcus parasanguinis FW213	255	0.585126	0.146895	8.9321e-05
A0A1Q6SXQ3	proC BHW54_06460	Pyrroline-5-carboxylate reductase (P5C reductase) (P5CR) (EC 1.5.1.2) (PCA reductase)	Subdoligranulum sp. 60_17	607	-0.469991	0.119143	8.93254e-05
Q5LXY7	gpsA str1832	Glycerol-3-phosphate dehydrogenase [NAD(P)+] (EC 1.1.1.94) (NAD(P)H-dependent glycerol-3-phosphate dehydrogenase)	Streptococcus thermophilus (strain CNRZ 1066)	561	0.439611	0.111377	8.93294e-05
A0A1T4WXX1	SAMN02745178_01147	Methyltransferase domain-containing protein	Gemmiger formicilis	588	-0.491396	0.124543	8.95717e-05
A0A359YEV5	sdaAA sdhA D8866_07100 DW728_09060 GMC73_07010 GMC91_07155 SPADD19_01756	L-serine dehydratase (EC 4.3.1.17)	Streptococcus parasanguinis	308	0.519075	0.130715	8.95833e-05
Q5M245	ecfT stu2007	Energy-coupling factor transporter transmembrane protein EcfT (ECF transporter T component EcfT)	Streptococcus thermophilus (strain ATCC BAA-250 / LMG 18311)	590	0.437392	0.110883	8.96431e-05
A0A1T4WFU2	SAMN02745178_00479	Lyzozyme M1 (1,4-beta-N-acetylmuramidase), GH25 family	Gemmiger formicilis	522	-0.502609	0.127304	8.9813e-05
I1ZN82	Spaf_1537	DUF2179 domain-containing protein	Streptococcus parasanguinis FW213	264	0.557924	0.140197	8.98327e-05
A0A3B8NY48	DCE08_00650	Transcriptional regulator	Oscillospiraceae bacterium	364	-0.586178	0.147938	8.99908e-05
R6TXN1	BN626_01682	Uncharacterized protein	Eubacterium rectale CAG:36	499	-0.485022	0.122854	9.03117e-05
A0A0J9FAJ6	HMPREF9009_04889	Uncharacterized protein	Bacteroides sp. 3_1_13	718	0.411079	0.10442	9.06978e-05
Q8AA27	map BT_0638	Methionine aminopeptidase (MAP) (MetAP) (EC 3.4.11.18) (Peptidase M)	Bacteroides thetaiotaomicron (strain ATCC 29148 / DSM 2079 / JCM 5827 / CCUG 10774 / NCTC 10582 / VPI-5482 / E50)	763	0.406697	0.103345	9.0729e-05
J7THW0	RSSL_02008	YiaAB domain-containing protein	Streptococcus salivarius K12	315	0.539519	0.136036	9.08837e-05
A0A1T4XFW8	SAMN02745178_01819	GHKL domain-containing protein	Gemmiger formicilis	593	-0.471333	0.119592	9.08941e-05
R6Q415	murB BN792_01145	UDP-N-acetylenolpyruvoylglucosamine reductase (EC 1.3.1.98) (UDP-N-acetylmuramate dehydrogenase)	Faecalibacterium sp. CAG:82	227	-0.775592	0.194378	9.11712e-05
A0A1T4X019	SAMN02745178_01255	Glycosyl transferase family 2	Gemmiger formicilis	597	-0.479776	0.121756	9.11886e-05
A0A3D4DX90	DIU02_01905	Uncharacterized protein	Subdoligranulum sp.	551	-0.497617	0.126224	9.1203e-05
A0A353BPC3	spoIIAB DDW15_05600	Anti-sigma F factor (EC 2.7.11.1) (Stage II sporulation protein AB)	Subdoligranulum sp.	582	-0.484465	0.122957	9.14776e-05
A0A353BR52	DDW15_08795	Uncharacterized protein	Subdoligranulum sp.	205	-0.876833	0.219046	9.14886e-05
A0A1C5WB40	SAMEA3545328_01960	Uncharacterized protein	uncultured Blautia sp.	141	-0.92763	0.229991	9.15877e-05
A0A1Q6T101	thrB BHW54_05120	Homoserine kinase (HK) (HSK) (EC 2.7.1.39)	Subdoligranulum sp. 60_17	546	-0.514892	0.130662	9.20051e-05
A0A1T4WU35	SAMN02745178_01034	Single-stranded-DNA-specific exonuclease RecJ	Gemmiger formicilis	513	-0.52418	0.132931	9.20285e-05
A0A174BYC4	phoP ERS852470_01301	Stage 0 sporulation protein A homolog	Clostridium disporicum	175	-0.951693	0.237528	9.21995e-05
A0A1W5ZEC2	CQA85_09260 NCTC7366_00810	Uncharacterized protein	Streptococcus salivarius	289	0.548294	0.138209	9.22383e-05
F8HB89	Ssal_00565	Salt-stress induced protein	Streptococcus salivarius (strain 57.I)	267	0.581792	0.146477	9.23063e-05
A0A1C5PIQ7	pyrK_2 pyrK SAMEA3545328_00667	Dihydroorotate dehydrogenase B (NAD(+)), electron transfer subunit (Dihydroorotate oxidase B, electron transfer subunit)	uncultured Blautia sp.	127	-1.00407	0.247452	9.23251e-05
A0A3D2AES7	DEW18_05475	Uncharacterized protein	Oscillospiraceae bacterium	561	-0.484176	0.122935	9.27655e-05
B0AB23	SAMN02745147_0490	Phage integrase family protein	Intestinibacter bartlettii DSM 16795	141	-0.994904	0.246874	9.28938e-05
A0A2U2MGX5	copA GFB63_02015 NCTC12958_01830 STHERMO_1656	Copper-exporting P-type ATPase (EC 7.2.2.8) (Copper-exporting P-type ATPase A) (Cu(+)-exporting ATPase)	Streptococcus thermophilus	579	0.441568	0.112178	9.29195e-05
U5P564	N597_00090	Uncharacterized protein	Streptococcus sp. I-P16	382	0.518352	0.13119	9.29551e-05
A0A3D4DZ72	DIU02_03005	Glycosyltransferase	Subdoligranulum sp.	636	-0.464431	0.118087	9.32593e-05
A0A3D2AES1	DEW18_05610	Uracil permease	Oscillospiraceae bacterium	606	-0.468507	0.119087	9.32792e-05
A0A139NJT0	STRDD12_01176	Transcriptional regulator SpxA2	Streptococcus sp. DD12	396	0.486865	0.123279	9.33324e-05
A0A1C5ZGL1	SAMEA3545328_02682	Uncharacterized protein	uncultured Blautia sp.	103	-1.04393	0.251771	9.36019e-05
A0A353BQC7	DDW15_07410	DUF2304 domain-containing protein	Subdoligranulum sp.	642	-0.456119	0.116014	9.36576e-05
A0A0F3H3Y2	disA dacA TZ97_00508	Diadenylate cyclase (DAC) (EC 2.7.7.85) (Cyclic-di-AMP synthase) (c-di-AMP synthase)	Streptococcus parasanguinis	257	0.564984	0.142292	9.38431e-05
F8LK01	SALIVB_1393	Uncharacterized protein	Streptococcus salivarius (strain CCHSS3)	338	0.521745	0.131968	9.41261e-05
J7TG73	RSSL_01832	Trehalose operon transcriptional repressor	Streptococcus salivarius K12	292	0.564261	0.142437	9.41395e-05
A0A3D4DYT9	mgtE DIU02_04620	Magnesium transporter MgtE	Subdoligranulum sp.	676	-0.439373	0.111832	9.42368e-05
A0A3D2AHB3	DEW18_10340	Rhomboid family protein	Oscillospiraceae bacterium	565	-0.505242	0.128424	9.4287e-05
R6PX33	BN792_01264	Uncharacterized protein	Faecalibacterium sp. CAG:82	271	-0.679742	0.171338	9.44778e-05
R6QIQ5	BN792_00778	DD-transpeptidase (EC 2.4.1.129) (EC 3.4.16.4) (Penicillin-binding protein 1A) (Penicillin-insensitive transglycosylase) (Penicillin-sensitive transpeptidase) (Peptidoglycan TGase)	Faecalibacterium sp. CAG:82	278	-0.697292	0.175915	9.45723e-05
A0A1T4WNC9	dxs SAMN02745178_00822	1-deoxy-D-xylulose-5-phosphate synthase (EC 2.2.1.7) (1-deoxyxylulose-5-phosphate synthase) (DXP synthase) (DXPS)	Gemmiger formicilis	586	-0.475176	0.120861	9.4665e-05
A0A0F3H7R9	sdpI TZ97_01859	Immunity protein SdpI	Streptococcus parasanguinis	262	0.56448	0.142308	9.47136e-05
A0A1V0H6I0	A6J87_03125	LytR family transcriptional regulator	Streptococcus salivarius	529	0.445262	0.11318	9.47765e-05
A0A1T4WL30	SAMN02745178_00730	GntR family transcriptional regulator	Gemmiger formicilis	576	-0.492965	0.125393	9.49752e-05
R6JC60	BN541_01222	Cof-like hydrolase	Bacteroides ovatus CAG:22	756	0.403875	0.102923	9.50976e-05
I2UQB4	EC40522_0276	Uncharacterized protein	Escherichia coli 4.0522	100	0.884728	0.216864	9.53339e-05
F5VSS0	lpdA HMPREF9968_1584	Dihydrolipoyl dehydrogenase (EC 1.8.1.4)	Streptococcus oralis SK255	315	0.533773	0.134998	9.53781e-05
T0TFR0	HSISS2_254	Regulation of D-alanyl-lipoteichoicacid biosynthesis, DltR	Streptococcus sp. HSISS2	134	0.72962	0.181043	9.54128e-05
A0A074JJX3	trxB_4 trxB A6J87_07000 BSR19_08740 CKU37_07955 CYK22_06265 D8867_04950 DL07_04220 DWV94_00315 DWY30_05535 EAI94_01190 FBF48_01890 FOC73_03650 GMC04_02790 GMC05_04925 GMC06_05515 GMC07_03520 GMC09_05480 GMC21_01180 GMC22_07640 GMC26_05190 GMC38_00730 GMC40_03290 GMC42_05655 GMC47_01175 GMC48_00040 GMC61_05355 GMC65_09900 GMC67_07300 GMC68_01075 GMC70_03730 HRE60_07895 NCTC8618_04149	Thioredoxin reductase (EC 1.8.1.9)	Streptococcus salivarius	563	0.442422	0.112545	9.54724e-05
K8N165	HMPREF9186_00639	Uncharacterized protein	Streptococcus sp. F0442	228	0.574766	0.144594	9.55529e-05
J7THY2	RSSL_01968	VTC domain-containing protein	Streptococcus salivarius K12	321	0.517243	0.130871	9.57096e-05
A0A1T4XUS7	SAMN02745178_02360	ParB-like nuclease domain-containing protein	Gemmiger formicilis	620	-0.463229	0.11797	9.59803e-05
A0A3D4DYS4	DIU02_03875	Uncharacterized protein	Subdoligranulum sp.	511	-0.527425	0.134125	9.61449e-05
T0V0U8	sepF HSISS2_715	Cell division protein SepF	Streptococcus sp. HSISS2	332	0.532549	0.134874	9.64536e-05
D4K244	FP2_30970	Phosphotransferase system, mannose/fructose/N-acetylgalactosamine-specific component IIC	Faecalibacterium prausnitzii L2-6	647	-0.429293	0.1094	9.64777e-05
A0A1T4WUQ5	SAMN02745178_01001	Uncharacterized protein	Gemmiger formicilis	557	-0.50022	0.127352	9.65858e-05
A0A1T4WW89	rnhB SAMN02745178_01130	Ribonuclease HII (RNase HII) (EC 3.1.26.4)	Gemmiger formicilis	630	-0.473235	0.120566	9.65973e-05
I1ZKW9	ddlA ddl Spaf_0686	D-alanine--D-alanine ligase (EC 6.3.2.4) (D-Ala-D-Ala ligase) (D-alanylalanine synthetase)	Streptococcus parasanguinis FW213	293	0.524228	0.132558	9.6605e-05
A0A3E4YGT1	DXB95_01840	Cell filamentation protein Fic	Streptococcus sp. I-P16	189	0.733987	0.184127	9.68605e-05
A0A1T4XZP1	SAMN02745178_02562	Uncharacterized protein	Gemmiger formicilis	553	-0.487608	0.124167	9.70007e-05
U5P4Z8	hrcA N597_07570	Heat-inducible transcription repressor HrcA	Streptococcus sp. I-P16	350	0.494858	0.125451	9.7089e-05
A0A1T4WW11	SAMN02745178_01114	Stage II sporulation protein GA (Sporulation sigma-E factor processing peptidase)	Gemmiger formicilis	480	-0.552404	0.140523	9.71821e-05
D1PKP1	tsf SUBVAR_04918	Elongation factor Ts (EF-Ts)	Subdoligranulum variabile DSM 15176	651	-0.445761	0.11369	9.76864e-05
A0A353BNN2	DDW15_04350	ABC transporter permease	Subdoligranulum sp.	684	-0.433916	0.110702	9.77653e-05
A0A2U2MEP1	trpS GFB63_04355 NCTC12958_02357 STHERMO_2129 STHERMO_2150 STHERMO_2374	Tryptophan--tRNA ligase (EC 6.1.1.2) (Tryptophanyl-tRNA synthetase) (TrpRS)	Streptococcus thermophilus	583	0.432371	0.1102	9.77818e-05
A0A1T4XVW5	SAMN02745178_02362	Protein involved in initiation of plasmid replication	Gemmiger formicilis	636	-0.458313	0.116888	9.79985e-05
A0A1T4X834	SAMN02745178_01523	Protein N-acetyltransferase, RimJ/RimL family	Gemmiger formicilis	593	-0.480863	0.122591	9.80122e-05
A0A0F3HH26	znuC_2 D8867_05525 FHI56_05930 GMC29_04395	ATP-binding cassette domain-containing protein (High-affinity zinc uptake system ATP-binding protein ZnuC) (EC 3.6.3.-) (Metal ABC transporter ATP-binding protein)	Streptococcus salivarius	329	0.500743	0.126923	9.81201e-05
I1ZMI7	potD Spaf_1277	Putrescine ABC transporter	Streptococcus parasanguinis FW213	292	0.549587	0.139084	9.81448e-05
A0A174J0A9	SAMN05216250_14039	Phosphate transport system permease protein	Bacteroides xylanisolvens	767	0.396731	0.101318	9.82365e-05
A0A2I1TKR1	CYK22_09470	Transposase	Streptococcus salivarius	171	0.666626	0.166983	9.83407e-05
G6ERE8	STHE1630_01696	Methyltransferase (EC 2.1.1.-)	Streptococcus thermophilus CNCM I-1630	605	0.423577	0.108029	9.83952e-05
A0A3D4E1P9	DIU02_08050	Sugar ABC transporter ATP-binding protein	Subdoligranulum sp.	587	-0.482597	0.123056	9.86422e-05
A0A1T4XBJ9	SAMN02745178_01651	Iron dependent repressor, N-terminal DNA binding domain	Gemmiger formicilis	598	-0.470456	0.119986	9.86745e-05
F8LV73	dnaB STH8232_0414	Chromosome replication initiation / membrane attachment protein DnaB	Streptococcus thermophilus JIM 8232	531	0.455021	0.115974	9.88843e-05
E8K6H7	def HMPREF8577_1162	Peptide deformylase (EC 3.5.1.88)	Streptococcus parasanguinis ATCC 903	149	0.695387	0.173596	9.90051e-05
A0A1T4X2V1	SAMN02745178_01335	Uncharacterized protein	Gemmiger formicilis	498	-0.535183	0.136317	9.90332e-05
D1PMS1	SUBVAR_05635	Uncharacterized protein	Subdoligranulum variabile DSM 15176	605	-0.476914	0.121691	9.91567e-05
D1PLT2	rfbA SUBVAR_05299	Glucose-1-phosphate thymidylyltransferase (EC 2.7.7.24)	Subdoligranulum variabile DSM 15176	670	-0.437039	0.111599	9.93022e-05
T0TMY4	HSISS2_1627	Phosphoenolpyruvate-dihydroxyacetone phosphotransferase, dihydroxyacetone binding subunit DhaK (EC 2.7.1.121)	Streptococcus sp. HSISS2	350	0.506773	0.128677	9.93493e-05
A8AYV0	serS SGO_1683	Serine--tRNA ligase (EC 6.1.1.11) (Seryl-tRNA synthetase) (SerRS) (Seryl-tRNA(Ser/Sec) synthetase)	Streptococcus gordonii (strain Challis / ATCC 35105 / BCRC 15272 / CH1 / DL1 / V288)	387	0.481932	0.122473	9.94291e-05
D1PMH4	SUBVAR_05534	DNA topoisomerase (ATP-hydrolyzing) (EC 5.6.2.2)	Subdoligranulum variabile DSM 15176	637	-0.450679	0.115059	9.95085e-05
T0V4F4	HSISM1_468	Major facilitator superfamily transporter-permease	Streptococcus sp. HSISM1	241	0.573257	0.144762	9.95841e-05
A0A1T4WNU8	SAMN02745178_00875	Glycosyltransferase, GT2 family	Gemmiger formicilis	546	-0.505647	0.128989	9.99119e-05
I1ZJI2	Spaf_0181	ABC transporter, permease protein	Streptococcus parasanguinis FW213	285	0.52995	0.134142	9.9922e-05
R6VFX7	BN607_00884	Uncharacterized protein	Bacteroides faecis CAG:32	775	0.39729	0.10158	0.000100001
A0A174H011	ndhS_1 ERS852470_02992	Xanthine dehydrogenase family protein, iron-sulfur binding subunit (EC 1.17.1.5)	Clostridium disporicum	180	-0.800018	0.200892	0.000100177
A0A1Q6JLT8	BHV94_04460	Conjugal transfer protein TraG	Clostridiales bacterium 59_14	712	-0.40806	0.1043	0.000100229
I1ZKJ3	Spaf_0557	Antitoxin	Streptococcus parasanguinis FW213	190	0.700761	0.176202	0.00010058
A0A3D4E3H8	asnB DIU02_07700	Asparagine synthase (Glutamine-hydrolyzing)	Subdoligranulum sp.	565	-0.50209	0.128153	0.000100589
A0A173R8G0	sigH ERS852386_00405	Stage 0 sporulation protein H	Coprococcus eutactus	286	-0.612012	0.155075	0.000100692
I9PNE5	HMPREF1061_03360	HTH asnC-type domain-containing protein	Bacteroides caccae CL03T12C61	768	0.407581	0.10425	0.000100777
A0A1T4WAM4	SAMN02745178_00294	Flavodoxin	Gemmiger formicilis	573	-0.5021	0.128194	0.000100805
A0A1T4WZI8	SAMN02745178_01217	Uncharacterized protein	Gemmiger formicilis	545	-0.507584	0.129559	0.000100859
A0A1T4W6V1	nnrD SAMN02745178_00064	ADP-dependent (S)-NAD(P)H-hydrate dehydratase (EC 4.2.1.136) (ADP-dependent NAD(P)HX dehydratase)	Gemmiger formicilis	498	-0.543088	0.138539	0.000101056
Q8AA99	BT_0566	Alanyl-tRNA synthetase	Bacteroides thetaiotaomicron (strain ATCC 29148 / DSM 2079 / JCM 5827 / CCUG 10774 / NCTC 10582 / VPI-5482 / E50)	606	0.433762	0.110822	0.000101159
A0A1T4WPV0	SAMN02745178_00901	Alanine or glycine:cation symporter, AGCS family	Gemmiger formicilis	684	-0.430498	0.110069	0.000101174
A0A1Q6T1Y3	BHW54_05170	Uncharacterized protein	Subdoligranulum sp. 60_17	436	-0.612762	0.156137	0.000101255
F8LL01	nha SALIVB_1761	Na+/H+ antiporter	Streptococcus salivarius (strain CCHSS3)	293	0.542382	0.137524	0.000101354
A0A1T4WLT5	SAMN02745178_00768	Segregation and condensation protein B	Gemmiger formicilis	556	-0.505095	0.128957	0.000101356
T0URS5	rnr HSISS2_443	Ribonuclease R (RNase R) (EC 3.1.13.1)	Streptococcus sp. HSISS2	542	0.441215	0.11264	0.000101404
A0A3D4DZG1	DIU02_05520	Metallopeptidase	Subdoligranulum sp.	607	-0.475236	0.121435	0.000101438
A0A367GH23	C4885_04015	Uncharacterized protein	Subdoligranulum sp. APC924/74	698	-0.414577	0.106037	0.00010154
A0A1T4XEH4	SAMN02745178_01797	L-threonine-O-3-phosphate decarboxylase (EC 4.1.1.81)	Gemmiger formicilis	550	-0.48758	0.124519	0.000101594
A0A1T4X5U8	SAMN02745178_01488	Uncharacterized protein	Gemmiger formicilis	532	-0.500616	0.127824	0.0001017
A0A353BQN8	DDW15_07965	Uncharacterized protein	Subdoligranulum sp.	541	-0.505097	0.128977	0.00010175
B6F271	O17	Hypothetic protein	Streptococcus parauberis	380	0.493285	0.125589	0.000102106
A0A1T4XSG5	SAMN02745178_02254	Chromosome partitioning protein, ParB family	Gemmiger formicilis	610	-0.471582	0.120557	0.000102257
I1ZKR7	Spaf_0633 Spaf_0696	Transposase	Streptococcus parasanguinis FW213	202	0.601117	0.151552	0.000102258
A0A348T259	DCR84_08500 DD439_03320	DUF3666 domain-containing protein	Oscillospiraceae bacterium	715	-0.412013	0.105448	0.00010228
G1UXP9	HMPREF0178_00046	Uncharacterized protein	Bilophila sp. 4_1_30	37	-1.63696	0.367627	0.000102356
A0A1T4XUT4	SAMN02745178_02363	Uncharacterized protein	Gemmiger formicilis	552	-0.502744	0.128481	0.00010267
C9KZU0	BACFIN_07859	Pseudouridine synthase, RluA family (EC 5.4.99.-)	Bacteroides finegoldii DSM 17565	759	0.405873	0.10394	0.000102748
E8K632	HMPREF8577_1006	PhoH family protein	Streptococcus parasanguinis ATCC 903	300	0.552916	0.140421	0.000102972
A0A0F3H499	nplT TZ97_00630	Neopullulanase (EC 3.2.1.135)	Streptococcus parasanguinis	263	0.557513	0.141339	0.000103205
A0A1T4WTZ6	dacA SAMN02745178_01030	Diadenylate cyclase (DAC) (EC 2.7.7.85) (Cyclic-di-AMP synthase) (c-di-AMP synthase)	Gemmiger formicilis	636	-0.456583	0.116841	0.000103257
R7BTC4	BN674_00988	Pseudouridine synthase (EC 5.4.99.-)	Firmicutes bacterium CAG:475	33	-1.55053	0.249216	0.000103266
A0A1T4W727	SAMN02745178_00103	Uncharacterized membrane protein	Gemmiger formicilis	561	-0.489644	0.125197	0.000103299
A0A1T4WRX1	SAMN02745178_00951	GHKL domain-containing protein	Gemmiger formicilis	549	-0.506825	0.129579	0.000103428
E8K7B5	HMPREF8577_1450	Uncharacterized protein	Streptococcus parasanguinis ATCC 903	289	0.54763	0.139037	0.000103526
E8KVB4	HMPREF9425_1046	Transcriptional regulator, MarR family	Streptococcus vestibularis ATCC 49124	258	0.576811	0.146182	0.000103579
V8BBE9	HMPREF1195_01410	Uncharacterized protein	Streptococcus parasanguinis CC87K	78	1.02644	0.249587	0.0001036
D1PLU0	ftsZ SUBVAR_05308	Cell division protein FtsZ	Subdoligranulum variabile DSM 15176	691	-0.427613	0.109509	0.000103742
Q8CWX7	uvrB SMU_809	UvrABC system protein B (Protein UvrB) (Excinuclease ABC subunit B)	Streptococcus mutans serotype c (strain ATCC 700610 / UA159)	470	0.449002	0.114659	0.000103877
W3Y6R0	HMPREF1519_1935	Site-specific recombinase, phage integrase domain protein	Streptococcus sp. SR4	300	0.55304	0.140548	0.00010405
A0A0F3HJT2	mutY CQA85_00260 DWZ07_07120 FHI56_03210 GMC29_03400 NCTC7366_01829	Adenine DNA glycosylase (EC 3.2.2.31)	Streptococcus salivarius	428	0.472541	0.120607	0.000104137
T0TLI5	HSISS2_1897	1-acyl-sn-glycerol-3-phosphate acyltransferase (EC 2.3.1.51)	Streptococcus sp. HSISS2	549	0.447024	0.114356	0.000104382
D1PMM1	SUBVAR_05584	Malic enzyme, NAD binding domain protein	Subdoligranulum variabile DSM 15176	610	-0.465563	0.119185	0.000104405
Q5M399	potC stu1536	Polyamine (Putrescine/spermidine) ABC uptake transporter membrane-spanning protein	Streptococcus thermophilus (strain ATCC BAA-250 / LMG 18311)	546	0.438468	0.112163	0.000104408
F9M1Y6	trpB_2 trpB HMPREF9962_1933	Tryptophan synthase beta chain (EC 4.2.1.20)	Streptococcus parasanguinis SK236	281	0.546367	0.138759	0.000104505
R6VCA7	BN607_02852	Mucin-desulfating sulfatase	Bacteroides faecis CAG:32	772	0.393962	0.101017	0.000104674
A0A0J9I4E3	HMPREF9009_04236	TIGR00153 family protein	Bacteroides sp. 3_1_13	718	0.406916	0.104299	0.000104916
A0A1T4VD04	thiE SAMN02745147_0104	Thiamine-phosphate synthase (TP synthase) (TPS) (EC 2.5.1.3) (Thiamine-phosphate pyrophosphorylase) (TMP pyrophosphorylase) (TMP-PPase)	Intestinibacter bartlettii DSM 16795	205	-0.813239	0.205352	0.000104955
E8K6B5	HMPREF8577_1100	PTS system IIBC component (EC 2.7.1.69)	Streptococcus parasanguinis ATCC 903	246	0.562737	0.142667	0.000105087
A0A0F3H390	D8866_09895 GMC73_00065 GMC91_04185 GMC95_00030 TZ97_00301	DUF1858 domain-containing protein	Streptococcus parasanguinis	389	0.49211	0.125548	0.000105143
A0A1T4XTA7	SAMN02745178_02290	Pyruvate formate-lyase-activating enzyme (EC 1.97.1.4)	Gemmiger formicilis	656	-0.442064	0.113274	0.000105144
F8HF94	Ssal_01664	Hydrolase	Streptococcus salivarius (strain 57.I)	252	0.588571	0.149293	0.000105218
D1PL42	rplI SUBVAR_05077	50S ribosomal protein L9	Subdoligranulum variabile DSM 15176	589	-0.471437	0.120744	0.000105539
R6DCF0	BN772_01079	Uncharacterized protein	Bacteroides sp. CAG:754	757	0.400116	0.102673	0.000106096
Q5M5R3	accC stu0391	Biotin carboxylase (EC 6.3.4.14) (EC 6.4.1.2)	Streptococcus thermophilus (strain ATCC BAA-250 / LMG 18311)	571	0.431992	0.110673	0.000106338
A0A3D4E0Y1	DIU02_06215	Amino acid oxidase	Subdoligranulum sp.	665	-0.437939	0.112313	0.000106475
A0A3D4DYK3	DIU02_01890	Uncharacterized protein	Subdoligranulum sp.	617	-0.453219	0.116188	0.000106541
A0A1T4WD56	smc SAMN02745178_00361	Chromosome partition protein Smc	Gemmiger formicilis	607	-0.464764	0.119148	0.000106804
A0A1Q6SY35	BHW54_07040	MFS transporter	Subdoligranulum sp. 60_17	562	-0.507458	0.130024	0.000106984
T0V4Y0	HSISS2_589	CBS domain containing protein	Streptococcus sp. HSISS2	567	0.427855	0.109658	0.000107097
T0TM42	HSISM1_333	Adenine-specific methyltransferase (EC 2.1.1.72)	Streptococcus sp. HSISM1	310	0.501076	0.127642	0.000107421
Q5M5T6	cysM1 stu0366	Cysteine synthase (EC 2.5.1.47)	Streptococcus thermophilus (strain ATCC BAA-250 / LMG 18311)	552	0.441591	0.113174	0.000107483
F8LJ18	SALIVB_1049	Uncharacterized protein	Streptococcus salivarius (strain CCHSS3)	251	0.587721	0.149313	0.000108011
R7I8N4	BN770_01322	Uncharacterized protein	Faecalibacterium sp. CAG:74	254	-0.725609	0.184402	0.000108315
E8K6Y4	rpe HMPREF8577_1319	Ribulose-phosphate 3-epimerase (EC 5.1.3.1)	Streptococcus parasanguinis ATCC 903	301	0.512391	0.130577	0.000108404
U4R4Y4	L323_03255	Uncharacterized protein	Ruminiclostridium papyrosolvens C7	612	0.439081	0.112666	0.000108535
A0A0L7AGD6	AW118_21935 AWP47_16185 BER14_23420 C2M16_02660 DEN86_05090	Uncharacterized protein	Escherichia coli	261	0.628719	0.159894	0.000108575
A0A3D2LTG8	DHW41_12375 DYI28_20650 F3F42_17670 F3F51_08700	DUF3244 domain-containing protein	Bacteroides ovatus	158	0.82879	0.208522	0.000108639
I0QGX6	PS4_79471	ABC-type oligopeptide transport system, periplasmic component, putative	Streptococcus salivarius PS4	320	0.539252	0.137546	0.000108735
J7SIS5	RSSL_01236	Glyoxalase family protein	Streptococcus salivarius K12	446	0.468629	0.119962	0.000108748
R7IGQ5	BN770_02112	Uncharacterized protein	Faecalibacterium sp. CAG:74	383	-0.577426	0.147622	0.000108784
E7SCI8	pstB HMPREF9421_1680	Phosphate ABC transporter, ATP-binding protein (EC 3.6.3.27)	Streptococcus australis ATCC 700641	314	0.521485	0.132974	0.000108894
V8LPJ9	U730_09585	Membrane protein	Streptococcus thermophilus TH1435	581	0.43802	0.112403	0.000108909
D4JK43	ERE_20940	Uncharacterized protein	[Eubacterium] rectale M104/1	533	-0.459392	0.117829	0.000109151
F9PES3	HMPREF1124_1959	Uncharacterized protein	Streptococcus infantis X	259	0.579401	0.147383	0.000109158
D1PM67	rlmN SUBVAR_05426	Probable dual-specificity RNA methyltransferase RlmN (EC 2.1.1.192) (23S rRNA (adenine(2503)-C(2))-methyltransferase) (23S rRNA m2A2503 methyltransferase) (Ribosomal RNA large subunit methyltransferase N) (tRNA (adenine(37)-C(2))-methyltransferase) (tRNA m2A37 methyltransferase)	Subdoligranulum variabile DSM 15176	646	-0.461977	0.118653	0.000109192
A0A0K6BUJ4	dapA AC094_23510 CQW34_02164 DXA78_21755 F2Z25_12085 F2Z29_06435 F2Z89_12095 F9000_01605 FSA06_21595 FSA08_13320 H3T27_00470 HMPREF0101_01587 HMPREF1018_02552	4-hydroxy-tetrahydrodipicolinate synthase (HTPA synthase) (EC 4.3.3.7)	Bacteroides fragilis	770	0.39574	0.101762	0.000109485
A0A353BMS6	dinB DDW15_02790	DNA polymerase IV (Pol IV) (EC 2.7.7.7)	Subdoligranulum sp.	574	-0.472114	0.121189	0.000109583
E8KWL6	HMPREF9425_1498	Acetyltransferase, GNAT family	Streptococcus vestibularis ATCC 49124	534	0.449814	0.115404	0.000109652
A0A1Q6UXE9	BHW44_02835	Lipoprotein signal peptidase (EC 3.4.23.36) (Prolipoprotein signal peptidase) (Signal peptidase II)	Roseburia sp. 40_7	217	-0.757625	0.192166	0.000109669
E8K7P3	HMPREF8577_1578	Uncharacterized protein	Streptococcus parasanguinis ATCC 903	260	0.552974	0.140709	0.000109691
B0AA82	thiE SAMN02745147_0918	Thiamine-phosphate synthase (TP synthase) (TPS) (EC 2.5.1.3) (Thiamine-phosphate pyrophosphorylase) (TMP pyrophosphorylase) (TMP-PPase)	Intestinibacter bartlettii DSM 16795	196	-0.806016	0.204004	0.000109754
A0A1V1HZR9	CRIB_719	Transcriptional regulator, ArsR /dinitrogenase iron-molybdenum cofactor protein	Romboutsia ilealis	245	-0.69771	0.177267	0.000109757
A0A1C6EIP6	tcaR SAMEA3545367_02524	HTH-type transcriptional regulator tcaR	uncultured Clostridium sp.	233	-0.706127	0.179363	0.000109855
E6KKP1	ilvB HMPREF8578_0806	Acetolactate synthase (EC 2.2.1.6)	Streptococcus oralis ATCC 49296	334	0.508285	0.12978	0.000109958
A0A3D4DYN4	DIU02_04370	ABC transporter permease	Subdoligranulum sp.	507	-0.51482	0.132057	0.000109972
R7I5V0	rnfC BN770_01119	Ion-translocating oxidoreductase complex subunit C (EC 7.-.-.-) (Rnf electron transport complex subunit C)	Faecalibacterium sp. CAG:74	398	-0.559346	0.143168	0.000110086
I1ZN40	mntH Spaf_1493	Divalent metal cation transporter MntH	Streptococcus parasanguinis FW213	249	0.553809	0.140867	0.000110176
A0A1T4XU11	SAMN02745178_02329	Two-component system, sensor histidine kinase YesM	Gemmiger formicilis	717	-0.412022	0.105957	0.000110287
J7TN17	RSSL_00399	WYL domain-containing protein	Streptococcus salivarius K12	370	0.489338	0.125189	0.000110714
A0A1T4Y176	SAMN02745178_02593	Glycerophosphoryl diester phosphodiesterase	Gemmiger formicilis	578	-0.483625	0.124233	0.000110817
A0A1C5L244	rlmI_1 SAMEA3545328_00040	Ribosomal RNA large subunit methyltransferase I (EC 2.1.1.191)	uncultured Blautia sp.	130	-1.06945	0.267652	0.000110881
U5P237	ftsZ DXB95_08025 N597_02000	Cell division protein FtsZ	Streptococcus sp. I-P16	308	0.524447	0.133863	0.000110973
E8K8H1	cysE HMPREF8577_1856	Serine acetyltransferase (EC 2.3.1.30)	Streptococcus parasanguinis ATCC 903	230	0.598717	0.152161	0.000111356
Q5M216	hpt str0011	Hypoxanthine-guanine phosphoribosyltransferase (HGPRT) (HGPRTase) (EC 2.4.2.8)	Streptococcus thermophilus (strain CNRZ 1066)	556	0.440153	0.113062	0.000111454
A0A1C5ZHW4	SAMEA3545255_02752	Putative multidrug export ATP-binding/permease protein SAV1866 (EC 3.6.3.-)	uncultured Clostridium sp.	33	2.33488	0.509872	0.000111469
A0A1Q6SY68	BHW54_07180	DUF4179 domain-containing protein	Subdoligranulum sp. 60_17	576	-0.486312	0.124971	0.000111509
I9RZU0	HMPREF1068_02902	ABC transmembrane type-1 domain-containing protein	Bacteroides nordii CL02T12C05	768	0.394066	0.101462	0.000111738
A0A1C7GVY7	A4V03_02010	ABC transporter ATP-binding protein	Bacteroides caecimuris	745	0.40084	0.103191	0.000111765
A8AY88	glmU SGO_1469	Bifunctional protein GlmU [Includes: UDP-N-acetylglucosamine pyrophosphorylase (EC 2.7.7.23) (N-acetylglucosamine-1-phosphate uridyltransferase); Glucosamine-1-phosphate N-acetyltransferase (EC 2.3.1.157)]	Streptococcus gordonii (strain Challis / ATCC 35105 / BCRC 15272 / CH1 / DL1 / V288)	203	0.632278	0.160249	0.000111787
F0IT15	typA bipA HMPREF9384_1135	50S ribosomal subunit assembly factor BipA (EC 3.6.5.-) (GTP-binding protein BipA)	Streptococcus sanguinis SK160	578	0.427086	0.109749	0.00011179
R6QJV8	BN792_00915	Transcriptional regulator	Faecalibacterium sp. CAG:82	268	-0.741051	0.188904	0.000111872
A8AVZ7	rlmN SGO_0654	Probable dual-specificity RNA methyltransferase RlmN (EC 2.1.1.192) (23S rRNA (adenine(2503)-C(2))-methyltransferase) (23S rRNA m2A2503 methyltransferase) (Ribosomal RNA large subunit methyltransferase N) (tRNA (adenine(37)-C(2))-methyltransferase) (tRNA m2A37 methyltransferase)	Streptococcus gordonii (strain Challis / ATCC 35105 / BCRC 15272 / CH1 / DL1 / V288)	359	0.50664	0.12963	0.000112087
A0A139KXX9	F3B98_06370 HMPREF2532_03509	Uncharacterized protein	Bacteroides ovatus	728	0.405391	0.104362	0.000112101
A0A1T4XP84	SAMN02745178_02070	UDP-glucose 6-dehydrogenase (EC 1.1.1.22)	Gemmiger formicilis	606	-0.467855	0.120297	0.000112129
A0A3D4DWI1	DIU02_00590	Uncharacterized protein	Subdoligranulum sp.	590	-0.469965	0.12083	0.000112148
A0A081QG23	B0686_01980 TZ93_01523	ArsR family transcriptional regulator (Transcriptional regulator)	Streptococcus mitis	177	0.662001	0.167431	0.000112481
I1ZNC9	scpB Spaf_1586	Segregation and condensation protein B	Streptococcus parasanguinis FW213	276	0.54544	0.139146	0.000112576
A0A353BLV8	secG DDW15_01155 DIU02_03555	Protein-export membrane protein SecG	Subdoligranulum sp.	566	-0.489372	0.125823	0.000112647
A0A1T4XSI1	SAMN02745178_02227	Uncharacterized protein	Gemmiger formicilis	572	-0.482522	0.124084	0.000112757
A0A3D4DZE4	DIU02_05005	Acyl_transf_3 domain-containing protein	Subdoligranulum sp.	523	-0.513299	0.131901	0.000113108
A0A1Q6T8M3	BHW54_01195	dTDP-4-dehydrorhamnose 3,5-epimerase (EC 5.1.3.13) (Thymidine diphospho-4-keto-rhamnose 3,5-epimerase)	Subdoligranulum sp. 60_17	703	-0.426016	0.109729	0.000113303
I9FHL2	HMPREF1064_02692	3-deoxy-manno-octulosonate cytidylyltransferase	Bacteroides dorei CL02T12C06	525	0.461061	0.118514	0.000113402
I1ZN96	murE2 murE Spaf_1551	UDP-N-acetylmuramoyl-L-alanyl-D-glutamate--L-lysine ligase (EC 6.3.2.7) (L-lysine-adding enzyme) (UDP-MurNAc-L-Ala-D-Glu:L-Lys ligase) (UDP-MurNAc-tripeptide synthetase) (UDP-N-acetylmuramyl-tripeptide synthetase)	Streptococcus parasanguinis FW213	261	0.559536	0.142723	0.000113669
A0A3D4E0B8	DIU02_07090	Uncharacterized protein	Subdoligranulum sp.	561	-0.496941	0.127824	0.000113674
F8LKN2	SALIVB_1640	Histidine kinase (EC 2.7.3.-)	Streptococcus salivarius (strain CCHSS3)	327	0.515968	0.132029	0.000113761
A0A3D4DZI4	DIU02_05205	Sodium pump decarboxylase	Subdoligranulum sp.	544	-0.497215	0.127877	0.000113769
Q5M6F7	cysE1 stu0083	Serine acetyltransferase (EC 2.3.1.30)	Streptococcus thermophilus (strain ATCC BAA-250 / LMG 18311)	718	0.403364	0.103936	0.000113893
A0A3D4E196	DIU02_07370	Uncharacterized protein	Subdoligranulum sp.	562	-0.503895	0.12965	0.000114005
A0A353BQX1	DDW15_08385	Uncharacterized protein	Subdoligranulum sp.	614	-0.459449	0.118299	0.000114141
E3CGA8	HMPREF9626_0557	Uncharacterized protein	Streptococcus parasanguinis F0405	239	0.580786	0.14796	0.000114307
A0A3D0CPQ4	thiI DEO31_06085	Probable tRNA sulfurtransferase (EC 2.8.1.4) (Sulfur carrier protein ThiS sulfurtransferase) (Thiamine biosynthesis protein ThiI) (tRNA 4-thiouridine synthase)	Streptococcus sp.	576	0.433554	0.111601	0.000114404
A0A1T4XUM7	SAMN02745178_02348	Histidine kinase (EC 2.7.13.3)	Gemmiger formicilis	594	-0.464101	0.119493	0.000114455
A0A1T4WDH7	ddl SAMN02745178_00350	D-alanine--D-alanine ligase (EC 6.3.2.4) (D-Ala-D-Ala ligase) (D-alanylalanine synthetase)	Gemmiger formicilis	629	-0.460562	0.118627	0.000114586
A0A1T4WMH1	SAMN02745178_00736	Uncharacterized protein	Gemmiger formicilis	548	-0.486073	0.125091	0.000114644
D1PMV3	SUBVAR_05667	ATPase, AAA family	Subdoligranulum variabile DSM 15176	601	-0.466984	0.120255	0.000114794
A0A1Q6SYU8	BHW54_05980	rRNA methyltransferase	Subdoligranulum sp. 60_17	511	-0.530077	0.136332	0.000114842
A0A0A1DUU6	srtB A6J87_04095 CKU37_04620 DWV94_08820 DWY30_09080 EAI94_08975 FOC73_06055 GMC21_08900 GMC47_08825 HRE60_00620 NCTC8618_02603	Class B sortase (Sortase B putative) (SrtB family sortase) (EC 3.4.22.71)	Streptococcus salivarius	299	0.53452	0.136707	0.000114911
R7ESA8	BN640_01479	Uncharacterized protein	Anaerotruncus sp. CAG:390	353	-0.645329	0.165399	0.000114916
A0A1Q6SZ75	whiA BHW54_05735	Probable cell division protein WhiA	Subdoligranulum sp. 60_17	592	-0.474552	0.122211	0.000114951
E1MAF7	SIN_1908	NADPH-dependent FMN reductase	Streptococcus infantis SK1302	254	0.570952	0.145695	0.00011515
Q5M4W7	stu0749	Glutathione S-transferase family	Streptococcus thermophilus (strain ATCC BAA-250 / LMG 18311)	541	0.435743	0.112168	0.000115277
I9S826	HMPREF1068_01050	Uncharacterized protein	Bacteroides nordii CL02T12C05	754	0.399512	0.103058	0.000115291
I1ZN14	Spaf_1467	Toxin expression-transcriptional accessory protein	Streptococcus parasanguinis FW213	251	0.549326	0.140129	0.000115323
A0A1T4WEY9	mfd SAMN02745178_00500	Transcription-repair-coupling factor (TRCF) (EC 3.6.4.-)	Gemmiger formicilis	629	-0.452839	0.116695	0.000115445
T0UPV5	HSISS2_1915	Polar amino acid ABC uptake transporter membrane-spanning protein	Streptococcus sp. HSISS2	575	0.437853	0.112781	0.000115588
I1ZPM7	Spaf_2068	Uncharacterized protein	Streptococcus parasanguinis FW213	311	0.522183	0.133698	0.00011577
A0A140G521	prsA	Foldase protein PrsA (EC 5.2.1.8)	Streptococcus thermophilus	540	0.444434	0.114433	0.000116065
A0A1T4XIH6	SAMN02745178_01892	Nucleoside-diphosphate-sugar epimerase	Gemmiger formicilis	429	-0.551415	0.141745	0.000116312
D4LW96	CK5_02760	Uncharacterized protein	Blautia obeum A2-162	272	-0.683288	0.174667	0.000116319
A0A1C5P2S3	SAMEA2393092_01186	Bacterial regulatory proteins, tetR family	uncultured Blautia sp.	354	-0.607452	0.155836	0.000116354
E3CDX2	parC HMPREF9626_1116	DNA topoisomerase 4 subunit A (EC 5.6.2.2) (Topoisomerase IV subunit A)	Streptococcus parasanguinis F0405	280	0.537948	0.137547	0.000116368
D1PPY6	SUBVAR_06453	Uncharacterized protein	Subdoligranulum variabile DSM 15176	660	-0.430482	0.111045	0.000116674
D1PM98	pta SUBVAR_05457	Phosphate acetyltransferase (EC 2.3.1.8)	Subdoligranulum variabile DSM 15176	680	-0.425098	0.10968	0.00011681
J7TPU2	RSSL_00374	PTS system, glucose-specific IIABC component (EC 2.7.1.69)	Streptococcus salivarius K12	395	0.471764	0.121162	0.000116958
A0A353BRK7	recR DDW15_09575 DIU02_02060	Recombination protein RecR	Subdoligranulum sp.	594	-0.475396	0.122563	0.000117001
A0A1T4V1T5	SAMN02745147_2180	Phosphonoacetate hydrolase	Intestinibacter bartlettii DSM 16795	277	-0.619158	0.158152	0.000117018
R6Q9D0	BN792_01820	TraX protein	Faecalibacterium sp. CAG:82	267	-0.695786	0.17788	0.000117021
A0A353BQL3	DDW15_07840	ABC transporter permease	Subdoligranulum sp.	672	-0.434713	0.112172	0.000117041
A0A1T4WNK0	alaS SAMN02745178_00857	Alanine--tRNA ligase (EC 6.1.1.7) (Alanyl-tRNA synthetase) (AlaRS)	Gemmiger formicilis	671	-0.426512	0.110068	0.000117303
D1PLH8	SUBVAR_05363	Cytidine and deoxycytidylate deaminase zinc-binding region	Subdoligranulum variabile DSM 15176	663	-0.446469	0.115252	0.000117863
R5RZY6	BN707_00176	t(6)A37 threonylcarbamoyladenosine biosynthesis protein TsaE (tRNA threonylcarbamoyladenosine biosynthesis protein TsaE)	Bacteroides fragilis CAG:558	763	0.393584	0.101684	0.000117912
G6ENR7	gatD STHE1630_00763	Lipid II isoglutaminyl synthase (glutamine-hydrolyzing) subunit GatD (EC 6.3.5.13) (Lipid II isoglutaminyl synthase glutaminase subunit) (EC 3.5.1.2)	Streptococcus thermophilus CNCM I-1630	522	0.445891	0.11489	0.000118041
I1ZKY4	Spaf_0702	P-type ATPase-metal cation transport	Streptococcus parasanguinis FW213	274	0.534838	0.136866	0.000118042
A0A1T4XH15	SAMN02745178_01861	Iron complex transport system permease protein	Gemmiger formicilis	636	-0.454525	0.117312	0.000118203
F3QKI2	HMPREF9439_01443	Uncharacterized protein	Parasutterella excrementihominis YIT 11859	78	-1.32731	0.325958	0.000118209
D2NPV5	RMDY18_18410	Inorganic pyrophosphatase/exopolyphosphatase	Rothia mucilaginosa (strain DY-18) (Stomatococcus mucilaginosus)	305	0.556793	0.142731	0.000118371
A7M0Y0	BACOVA_03760	Uncharacterized protein	Bacteroides ovatus (strain ATCC 8483 / DSM 1896 / JCM 5824 / BCRC 10623 / CCUG 4943 / NCTC 11153)	520	0.443264	0.114272	0.000118502
A0A074IQ02	A6J87_08415 CKU37_05740 CYK22_01750 DL07_02350 DWY30_08625 EAI94_08055 FBF48_09170 GMC04_09335 GMC05_09595 GMC06_08500 GMC07_09765 GMC09_09455 GMC21_08285 GMC22_09920 GMC26_09715 GMC38_02080 GMC40_09430 GMC42_09625 GMC47_09620 GMC48_09065 GMC61_09325 GMC65_10590 GMC67_08720 GMC68_09150 GMC70_10575 HRE60_06575 I6I02_02570 NCTC8618_03879	Accessory secretory protein Asp5	Streptococcus salivarius	285	0.551849	0.14135	0.000118667
B9DSR4	purM SUB0028	Phosphoribosylformylglycinamidine cyclo-ligase (EC 6.3.3.1) (AIR synthase) (AIRS) (Phosphoribosyl-aminoimidazole synthetase)	Streptococcus uberis (strain ATCC BAA-854 / 0140J)	206	0.604989	0.154103	0.000119148
A0A1C5V0B8	malQ_2 SAMEA3545328_01665	4-alpha-glucanotransferase (EC 2.4.1.25) (Amylomaltase) (Disproportionating enzyme)	uncultured Blautia sp.	108	-1.01264	0.24801	0.000119175
A0A1T4WMZ6	SAMN02745178_00819	Exodeoxyribonuclease 7 small subunit (EC 3.1.11.6) (Exodeoxyribonuclease VII small subunit)	Gemmiger formicilis	573	-0.489602	0.126382	0.000119561
E8K6Y0	purR HMPREF8577_1315	Pur operon repressor	Streptococcus parasanguinis ATCC 903	307	0.541528	0.138916	0.000119688
G6EQA9	STHE1630_01306	EcsA	Streptococcus thermophilus CNCM I-1630	542	0.432403	0.11157	0.000119715
A0A3D4E084	pknB DIU02_05370	Non-specific serine/threonine protein kinase (EC 2.7.11.1)	Subdoligranulum sp.	604	-0.468506	0.12098	0.000119836
A0A0A1DWN1	azoR2 NCTC8618_04321	Flavodoxin-like fold protein (EC 1.7.-.-)	Streptococcus salivarius	323	0.534447	0.137228	0.000119987
A0A353BN27	DDW15_03300	Phosphoglycolate phosphatase	Subdoligranulum sp.	550	-0.495638	0.127933	0.000120272
A0A1T4XPM1	SAMN02745178_02147	PTS system, fructose-specific IIC component	Gemmiger formicilis	599	-0.475299	0.122774	0.000120379
V8BAJ5	HMPREF1195_01396	TIGR00341 family protein	Streptococcus parasanguinis CC87K	184	0.650322	0.16539	0.000120581
G6C7F8	HMPREF9184_00231	NmrA family protein	Streptococcus sp. oral taxon 058 str. F0407	199	0.607452	0.154767	0.00012061
Q5LXY3	str1838	N-acetyldiaminopimelate deacetylase (EC 3.5.1.47)	Streptococcus thermophilus (strain CNRZ 1066)	584	0.425405	0.109888	0.000120626
I1ZPP1	Spaf_2083	GGDEF domain-containing protein	Streptococcus parasanguinis FW213	331	0.515221	0.132367	0.000120765
A0A1V1I085	CRIB_901	High-affinity heme uptake system protein IsdE (Iron-regulated surface determinant protein E) (Staphylococcal iron-regulated protein F)	Romboutsia ilealis	199	-0.766335	0.195146	0.000120955
A0A2A5QGQ1	sacA scrB CKU37_04225 CQA85_00355 D8867_02790 FHI56_03485 NCTC7366_01808	Sucrose-6-phosphate hydrolase (EC 3.2.1.26) (Invertase)	Streptococcus salivarius	565	0.440977	0.113901	0.000121189
A0A1Q6KPA2	BHV93_13480	tRNA (Adenosine(37)-N6)-threonylcarbamoyltransferase complex dimerization subunit type 1 TsaB	Clostridiales bacterium 52_15	608	-0.466538	0.120594	0.000121385
E8K5J0	HMPREF8577_0825	Uncharacterized protein	Streptococcus parasanguinis ATCC 903	182	0.656394	0.166975	0.000121415
I2NP60	def_2 def HMPREF9971_1789	Peptide deformylase (PDF) (EC 3.5.1.88) (Polypeptide deformylase)	Streptococcus parasanguinis F0449	292	0.517413	0.132809	0.000121894
A0A1T4WJU2	SAMN02745178_00649	Pseudouridine synthase (EC 5.4.99.-)	Gemmiger formicilis	546	-0.483436	0.12489	0.000121926
C4Z8X3	EUBREC_1450	Uncharacterized protein	Agathobacter rectalis (strain ATCC 33656 / DSM 3377 / JCM 17463 / KCTC 5835 / VPI 0990) (Eubacterium rectale)	635	-0.435284	0.112584	0.000121977
A0A3D4DZM4	DIU02_05405	Aldose epimerase	Subdoligranulum sp.	584	-0.485152	0.125406	0.000122007
A0A174DPU0	cbiK_2 ERS852470_01892	Sirohydrochlorin cobaltochelatase (EC 4.99.1.3)	Clostridium disporicum	208	-0.76471	0.195192	0.000122288
A0A0B7LB97	pyk pyk_2 A4258_11790 ERS019209_02088 ERS020098_01284 ERS020474_01014 ERS022389_01309 GM529_05255 GM537_04055 GM538_09015 GM544_03135 GM545_09530 GM547_05210 NCTC12140_01882 SAMEA104035469_01023 SAMEA104154639_01030 SAMEA3207204_01818 SAMEA3389245_01681 SAMEA3389353_01556 SAMEA3390019_01021 SAMEA3714416_01340 SAMEA4038883_00525	Pyruvate kinase (EC 2.7.1.40)	Streptococcus pneumoniae	333	0.506078	0.130128	0.000122313
A0A1V1I446	dnaA CRIB_2426	Chromosomal replication initiator protein DnaA	Romboutsia ilealis	229	-0.795925	0.203535	0.000122356
D1PMA9	smpB SUBVAR_05469	SsrA-binding protein (Small protein B)	Subdoligranulum variabile DSM 15176	647	-0.443057	0.114628	0.000122433
A0A3D5TDU4	DHN18_01085	Uncharacterized protein	Oscillibacter sp.	86	-1.27459	0.315585	0.000122473
A0A329TKQ2	mprF C4N25_09065	Phosphatidylglycerol lysyltransferase (EC 2.3.2.3) (Lysylphosphatidylglycerol synthase)	Faecalibacterium prausnitzii	259	-0.770339	0.197426	0.000122541
A0A1T4XW43	SAMN02745178_02421	Kef-type K+ transport system, membrane component KefB	Gemmiger formicilis	587	-0.472387	0.122163	0.0001227
F0IQY5	HMPREF9384_0247	Uncharacterized protein	Streptococcus sanguinis SK160	523	0.444876	0.114955	0.000122897
A0A374JLE6	DXB91_13975	Uncharacterized protein	Coprococcus sp. OM06-34AC	216	-0.698111	0.178383	0.000122995
A0A0F3H7J6	yegS CYK20_00870 TZ97_00606	Diacylglycerol kinase (Lipid kinase) (EC 2.7.1.-)	Streptococcus parasanguinis	241	0.5703	0.14601	0.000123011
A0A1Q6SXC5	rimM BHW54_08410	Ribosome maturation factor RimM	Subdoligranulum sp. 60_17	552	-0.497341	0.128581	0.000123129
D7J733	HMPREF0106_03274	Flavodoxin	Bacteroides sp. D22	749	0.399123	0.103391	0.000123133
A0A1T4XUR3	SAMN02745178_02355	Flavodoxin domain-containing protein	Gemmiger formicilis	585	-0.469218	0.121367	0.000123155
B0AAI8	SAMN02745147_1023	Adenylosuccinate lyase (ASL) (EC 4.3.2.2) (Adenylosuccinase)	Intestinibacter bartlettii DSM 16795	274	-0.6348	0.162878	0.000123228
A0A173Z050	bamD B5E50_04450 B5E52_05095 DW027_04220 DW075_22880 DW785_04715 DWW25_03725 DWX88_11910 DXD03_05300 F6S82_17360 GA398_15880 GA424_04800 GA560_01140 GA574_09515 GAZ26_12380 GAZ43_11555 SAMN04487924_103190 SAMN05216250_13055	Beta-barrel assembly machine subunit BamD (Outer membrane protein assembly factor BamD)	Bacteroides xylanisolvens	759	0.398725	0.103302	0.000123246
Q5M2V3	rlmN stu1696	Probable dual-specificity RNA methyltransferase RlmN (EC 2.1.1.192) (23S rRNA (adenine(2503)-C(2))-methyltransferase) (23S rRNA m2A2503 methyltransferase) (Ribosomal RNA large subunit methyltransferase N) (tRNA (adenine(37)-C(2))-methyltransferase) (tRNA m2A37 methyltransferase)	Streptococcus thermophilus (strain ATCC BAA-250 / LMG 18311)	565	0.43255	0.111864	0.00012326
A0A1T4WJ87	tilS SAMN02745178_00641	tRNA(Ile)-lysidine synthase (EC 6.3.4.19) (tRNA(Ile)-2-lysyl-cytidine synthase) (tRNA(Ile)-lysidine synthetase)	Gemmiger formicilis	581	-0.489035	0.1265	0.000123475
A0A1T4WMY6	dnaX SAMN02745178_00758	DNA polymerase III subunit gamma/tau (EC 2.7.7.7)	Gemmiger formicilis	523	-0.50476	0.13048	0.000123507
Q5M0C5	ileS str0741	Isoleucine--tRNA ligase (EC 6.1.1.5) (Isoleucyl-tRNA synthetase) (IleRS)	Streptococcus thermophilus (strain CNRZ 1066)	542	0.436334	0.112825	0.000123547
F8LIC9	SALIVB_0805	DNA-7-methylguanine glycosylase (EC 3.2.2.-)	Streptococcus salivarius (strain CCHSS3)	309	0.484457	0.124559	0.000123568
A0A3D4DZC9	DIU02_03860	Chromosome partitioning protein	Subdoligranulum sp.	632	-0.45007	0.116515	0.000123882
A0A1T4WMJ3	SAMN02745178_00803	Heptaprenyl diphosphate synthase	Gemmiger formicilis	484	-0.53362	0.137827	0.000123927
D6CYU4	BXY_22740	Fe-S oxidoreductases	Bacteroides xylanisolvens XB1A	746	0.399343	0.103527	0.000124641
A0A1T4XE24	SAMN02745178_01758	Rhamnulokinase	Gemmiger formicilis	534	-0.490346	0.126846	0.000124852
R6R643	BN792_00171	S1 RNA binding domain protein	Faecalibacterium sp. CAG:82	237	-0.765467	0.196114	0.000124908
R6QC16	BN792_00600	Uncharacterized protein	Faecalibacterium sp. CAG:82	287	-0.656003	0.168612	0.000124914
A0A1T4WAE6	SAMN02745178_00303	Alpha-1,4 glucan phosphorylase (EC 2.4.1.1)	Gemmiger formicilis	660	-0.441413	0.11437	0.000125002
A0A3D2AM93	DEW18_10335	XRE family transcriptional regulator	Oscillospiraceae bacterium	619	-0.459806	0.119094	0.000125101
R6QBX5	BN792_00048	Predicted exporters of the RND superfamily	Faecalibacterium sp. CAG:82	266	-0.705866	0.181245	0.000125157
A0A1T4WJW3	atpG SAMN02745178_00672	ATP synthase gamma chain (ATP synthase F1 sector gamma subunit) (F-ATPase gamma subunit)	Gemmiger formicilis	587	-0.476925	0.123515	0.000125611
A0A173T6J2	ERS852574_01889	Uncharacterized protein	Coprococcus comes	84	-1.20684	0.298832	0.000126166
A0A376YLW8	NCTC9050_05805	Phage-related contractile tail sheath protein	Escherichia coli	41	1.51219	0.156667	0.000126647
I2NN93	HMPREF9971_1303	Uracil-DNA glycosylase family protein (EC 3.2.2.-)	Streptococcus parasanguinis F0449	255	0.550373	0.141346	0.000126947
R7I7Q9	BN770_01276	Glucosidase	Faecalibacterium sp. CAG:74	412	-0.547619	0.141519	0.000126987
A0A1T4XJQ8	SAMN02745178_01963	Histidine kinase (EC 2.7.13.3)	Gemmiger formicilis	627	-0.447758	0.116091	0.000127065
A0A3D4E0P9	DIU02_06355	RNA polymerase subunit sigma-70	Subdoligranulum sp.	586	-0.478937	0.124144	0.000127179
E3CE36	HMPREF9626_1183	Acetyltransferase, GNAT family	Streptococcus parasanguinis F0405	348	0.503519	0.129911	0.000127372
A6BHV1	DORLON_01878	Uncharacterized protein	Dorea longicatena DSM 13814	431	-0.549909	0.142202	0.000127415
K1S3P3	LEA_18940	Diguanylate cyclase (GGDEF) domain protein (Fragment)	human gut metagenome	337	-0.602494	0.15541	0.000127647
A0A3D4DZW5	DIU02_06275	Uncharacterized protein	Subdoligranulum sp.	588	-0.473337	0.122721	0.000127682
A0A1C5QYH2	glgB_2 glgB SAMEA3545328_00912	1,4-alpha-glucan branching enzyme GlgB (EC 2.4.1.18) (1,4-alpha-D-glucan:1,4-alpha-D-glucan 6-glucosyl-transferase) (Alpha-(1->4)-glucan branching enzyme) (Glycogen branching enzyme) (BE)	uncultured Blautia sp.	131	-1.01884	0.25752	0.000127702
J7TRH7	RSSL_02103	EpuA protein	Streptococcus salivarius K12	326	0.5202	0.134148	0.000127934
D4LYR9	CK5_13260	Predicted xylanase/chitin deacetylase	Blautia obeum A2-162	154	-0.844321	0.214604	0.000128164
A0A359YKQ7	SPADD19_00667	Uncharacterized protein	Streptococcus parasanguinis	256	0.537699	0.138202	0.000128253
W1V8Z7	Q616_SPPC01424G0008	S4 protein	Streptococcus parasanguinis DORA_23_24	263	0.571374	0.14694	0.000128612
[truncated: 229 more rows]

## Sheet: S5 Taxanomy of genes
Supplementary Table 4. Taxanomy information for the genes associated with PPI. The percentage each taxa is contributing to the microbial genes associations was calculated by dividing the number of genes assigned to each taxa by the number of genes with available taxonomy informatio (N=2,227).
Family	Frequency	Percentage		Genus	Frequency	Percentage		Species	Frequency	Percentage
Streptococcaceae	1116	0.501123		Streptococcus	1116	0.501123		Gemmiger formicilis	326	0.146385
Oscillospiraceae	444	0.199371		Gemmiger	326	0.146385		Streptococcus parasanguinis	318	0.142793
Eubacteriales incertae sedis	326	0.146385		Subdoligranulum	325	0.145936		Streptococcus salivarius	291	0.130669
Lachnospiraceae	87	0.039066		Bacteroides	85	0.0381679		unclassified Subdoligranulum	249	0.11181
Bacteroidaceae	85	0.0381679		Faecalibacterium	66	0.0296363		unclassified Streptococcus	147	0.0660081
Peptostreptococcaceae	34	0.0152672		Blautia	50	0.0224517		environmental samples	132	0.0592726
Clostridiaceae	34	0.0152672		Clostridium	34	0.0152672		Streptococcus thermophilus	92	0.0413112
unclassified Eubacteriales	21	0.00942973		unclassified Oscillospiraceae	25	0.0112259		Subdoligranulum variabile	76	0.0341266
Enterobacteriaceae	11	0.00493938		Romboutsia	18	0.00808262		Streptococcus pneumoniae	52	0.0233498
Rikenellaceae	5	0.00224517		Intestinibacter	14	0.00628648		Streptococcus gordonii	36	0.0161652
Lactobacillaceae	5	0.00224517		Ruminococcus	13	0.00583745		Streptococcus equinus (Streptococcus bovis)	28	0.012573
Eubacteriaceae	4	0.00179614		Oscillibacter	12	0.00538841		Oscillospiraceae bacterium	25	0.0112259
Bacteroidales incertae sedis	3	0.0013471		unclassified Lachnospiraceae	10	0.00449035		Streptococcus vestibularis	24	0.0107768
Turicibacteraceae	2	0.000898069		Roseburia	10	0.00449035		Faecalibacterium prausnitzii	21	0.00942973
Tannerellaceae	2	0.000898069		Escherichia	10	0.00449035		Streptococcus australis	20	0.00898069
Micrococcaceae	2	0.000898069		Clostridiales bacterium 59_14	10	0.00449035		Streptococcus sanguinis	18	0.00808262
Erysipelotrichaceae	2	0.000898069		Clostridiales bacterium	8	0.00359228		Bacteroides thetaiotaomicron	18	0.00808262
Veillonellaceae	1	0.000449035		Coprococcus	7	0.00314324		Streptococcus pyogenes	16	0.00718455
Sutterellaceae	1	0.000449035		Eubacterium	4	0.00179614		Romboutsia ilealis	16	0.00718455
Enterococcaceae	1	0.000449035		Alistipes	4	0.00179614		Clostridium disporicum	15	0.00673552
Desulfovibrionales	1	0.000449035		Phocaeicola	3	0.0013471		Blautia obeum	15	0.00673552
Coprobacillaceae	1	0.000449035		Anaerobutyricum	3	0.0013471		Streptococcus mutans	14	0.00628648
Carnobacteriaceae	1	0.000449035		Turicibacter	2	0.000898069		Intestinibacter bartlettii	14	0.00628648
Barnesiellaceae	1	0.000449035		Rothia	2	0.000898069		unclassified Oscillibacter	12	0.00538841
Bacillales incertae sedis	1	0.000449035		Parabacteroides	2	0.000898069		unclassified Bacteroides	10	0.00449035
Azospirillaceae	1	0.000449035		Lentilactobacillus	2	0.000898069		Streptococcus oralis	10	0.00449035
				Lachnospira	2	0.000898069		Escherichia coli	10	0.00449035
				Eisenbergiella	2	0.000898069		Streptococcus agalactiae	9	0.00404131
				Dorea	2	0.000898069		[Eubacterium] rectale	8	0.00359228
				Clostridiales bacterium KLE1615	2	0.000898069		Streptococcus infantis	7	0.00314324
				Veillonella	1	0.000449035		Bacteroides fragilis	7	0.00314324
				unclassified Rikenellaceae	1	0.000449035		Bacteroides finegoldii	7	0.00314324
				Terrisporobacter	1	0.000449035		Streptococcus mitis	6	0.00269421
				Shigella	1	0.000449035		Bacteroides caccae	6	0.00269421
				Ruminiclostridium	1	0.000449035		unclassified Faecalibacterium	5	0.00224517
				Parasutterella	1	0.000449035		Streptococcus anginosus group	5	0.00224517
				Loigolactobacillus	1	0.000449035		Bacteroides xylanisolvens	5	0.00224517
				Ligilactobacillus	1	0.000449035		Bacteroides ovatus	5	0.00224517
				Lactobacillus	1	0.000449035		Streptococcus suis	4	0.00179614
				Holdemania	1	0.000449035		unclassified Clostridium	3	0.0013471
				Ethanoligenens	1	0.000449035		Streptococcus uberis	3	0.0013471
				Erysipelatoclostridium	1	0.000449035		Streptococcus parauberis	3	0.0013471
				Enterococcus	1	0.000449035		Streptococcus dysgalactiae group	3	0.0013471
				Enterocloster	1	0.000449035		Roseburia hominis	3	0.0013471
				Desulfovibrionaceae	1	0.000449035		Bacteroides nordii	3	0.0013471
				Coprobacillus	1	0.000449035		Anaerobutyricum hallii	3	0.0013471
				Clostridioides	1	0.000449035		unclassified Blautia	2	0.000898069
				Clostridiales bacterium 52_15	1	0.000449035		Streptococcus pseudopneumoniae	2	0.000898069
				Carnobacterium	1	0.000449035		Rothia mucilaginosa	2	0.000898069
				Barnesiella	1	0.000449035		Roseburia intestinalis	2	0.000898069
				Bacillales Family XI. Incertae Sedis	1	0.000449035		Phocaeicola vulgatus (Bacteroides vulgatus)	2	0.000898069
				Azospirillum	1	0.000449035		Lentilactobacillus buchneri (Lactobacillus buchneri)	2	0.000898069
				Anaerotruncus	1	0.000449035		Eisenbergiella tayi	2	0.000898069
								Dorea longicatena	2	0.000898069
								Coprococcus eutactus	2	0.000898069
								Coprococcus comes	2	0.000898069
								Coprococcus catus	2	0.000898069
								Blautia wexlerae	2	0.000898069
								Bacteroides cellulosilyticus	2	0.000898069
								Bacteroides caecimuris	2	0.000898069
								Veillonella atypica	1	0.000449035
								unclassified Turicibacter	1	0.000449035
								unclassified Roseburia	1	0.000449035
								unclassified Coprococcus	1	0.000449035
								Turicibacter sanguinis	1	0.000449035
								Terrisporobacter othiniensis	1	0.000449035
								Streptococcus ratti	1	0.000449035
								Streptococcus macedonicus	1	0.000449035
								Streptococcus infantarius	1	0.000449035
								Streptococcus gallolyticus	1	0.000449035
								Streptococcus cristatus	1	0.000449035
								Shigella boydii	1	0.000449035
								Ruminococcus bromii	1	0.000449035
								Ruminiclostridium papyrosolvens	1	0.000449035
								Roseburia inulinivorans	1	0.000449035
								Roseburia faecis	1	0.000449035
								Romboutsia lituseburensis	1	0.000449035
								Romboutsia hominis	1	0.000449035
								Rikenellaceae bacterium	1	0.000449035
								Phocaeicola dorei	1	0.000449035
								Parasutterella excrementihominis	1	0.000449035
								Parabacteroides goldsteinii	1	0.000449035
								Parabacteroides distasonis	1	0.000449035
								Loigolactobacillus backii	1	0.000449035
								Ligilactobacillus salivarius	1	0.000449035
								Lactobacillus jensenii	1	0.000449035
								Lachnospiraceae bacterium 7_1_58FAA	1	0.000449035
								Lachnospiraceae bacterium	1	0.000449035
								Lachnospira eligens	1	0.000449035
								Holdemania filiformis	1	0.000449035
								Gemella	1	0.000449035
								Ethanoligenens harbinense	1	0.000449035
								Enterococcus faecalis (Streptococcus faecalis)	1	0.000449035
								Enterocloster clostridioformis	1	0.000449035
								Coprobacillus cateniformis	1	0.000449035
								Clostridioides difficile (Peptoclostridium difficile)	1	0.000449035
								Carnobacterium maltaromaticum (Carnobacterium piscicola)	1	0.000449035
								Bilophila	1	0.000449035
								Barnesiella intestinihominis	1	0.000449035
								Bacteroides eggerthii	1	0.000449035
								Bacteroides clarus	1	0.000449035
								Alistipes finegoldii	1	0.000449035
								[Clostridium] spiroforme	1	0.000449035

## Sheet: S6 Plasma metabolite and PPI
Supplementary Table 5. Plasma metabolites associated with PPI. For each significant associations (FDR < 5%), the table reports the metabolite, its super-pathways as provided by Metabolon, Inc., the number of individuals used in the association study (N), and the association study results as effect size (Beta), standard error (SE), and p-value (P).
Metabolite name	Super pathway	N	Beta	SE	p value
4-androsten-3beta,17beta-diol disulfate (2)*	Lipid	3035	-0.294828	0.0312931	9.21259e-21
dehydroisoandrosterone sulfate (DHEA-S)	Lipid	3037	-0.293961	0.0354002	1.56326e-16
androsterone sulfate	Lipid	3022	-0.333526	0.0444044	8.01051e-14
4-androsten-3beta,17beta-diol disulfate (1)*	Lipid	3019	-0.311714	0.0449016	4.82094e-12
phenol sulfate	Amino Acid	3035	0.218516	0.0367858	3.17043e-09
epiandrosterone sulfate	Lipid	2999	-0.237285	0.0407568	6.49681e-09
3-indoxyl sulfate	Amino Acid	3052	0.143872	0.029176	8.62087e-07
uridine	Nucleotide	3058	-0.0487951	0.0102789	2.16105e-06
phenylacetylglutamine	Peptide	3053	0.161648	0.0351372	4.39117e-06
5alpha-androstan-3beta,17beta-diol disulfate	Lipid	2785	-0.217973	0.0474988	4.66806e-06
3-(4-hydroxyphenyl)lactate	Amino Acid	3029	-0.0806378	0.0188324	1.9132e-05
4-acetamidophenylglucuronide	Xenobiotics	688	0.651737	0.159491	4.90792e-05
isobutyrylcarnitine	Amino Acid	3038	0.0958549	0.0250312	0.000131236
cortisol	Lipid	3032	-0.0872558	0.0236313	0.000226214
N-acetylthreonine	Amino Acid	2752	0.0617273	0.0167471	0.000232362
1,6-anhydroglucose	Carbohydrate	1573	0.186762	0.0510773	0.000264186
2-hydroxyacetaminophen sulfate*	Xenobiotics	742	0.389785	0.110297	0.000435209
mannitol	Carbohydrate	2099	0.23406	0.066454	0.000437335
hyodeoxycholate	Lipid	2400	0.15973	0.0484801	0.000999519
phenylacetate	Amino Acid	1876	0.0909339	0.0276403	0.00102088
docosahexaenoate (DHA; 22:6n3)	Lipid	3048	-0.0803204	0.0244966	0.00105457
gamma-glutamylisoleucine*	Peptide	2318	0.057402	0.0182129	0.00164404
4-androsten-3beta,17beta-diol monosulfate	Lipid	2959	-0.111637	0.0355075	0.00168459
3-carboxy-4-methyl-5-propyl-2-furanpropanoate (CMPF)	Lipid	3039	-0.18166	0.0578863	0.0017171
2-methylbutyrylcarnitine (C5)	Amino Acid	2772	0.0549596	0.017566	0.0017744
3-(cystein-S-yl)acetaminophen*	Xenobiotics	489	0.328633	0.10627	0.00210095
eicosapentaenoate (EPA; 20:5n3)	Lipid	3034	-0.069511	0.0231423	0.00269039
palmitoyl sphingomyelin (d18:1/16:0)	Lipid	3056	-0.039387	0.0133118	0.00311247
10-undecenoate (11:1n1)	Lipid	3050	-0.0598766	0.0209702	0.00432912
biliverdin	Cofactors And Vitamins	3045	-0.0683317	0.0251373	0.00659988
5-dodecenoate (12:1n7)	Lipid	3023	-0.0730211	0.026933	0.00674339
cholesterol	Lipid	3054	-0.0329664	0.0122763	0.00728487
deoxycholate	Lipid	1737	0.154381	0.0575238	0.0073492
p-cresol sulfate	Amino Acid	3052	0.118748	0.0448049	0.00808308
2-hydroxyglutarate	Lipid	2522	0.0725813	0.0276483	0.00871344
1-stearoyl-GPC (18:0)	Lipid	3021	-0.0912347	0.0349586	0.00910504
erythrose	Carbohydrate	3029	0.0677003	0.0262984	0.0100916
piperine	Xenobiotics	2748	-0.15544	0.0606156	0.0103897
ursodeoxycholate	Lipid	2279	0.117501	0.0460838	0.0108464
cortisone	Lipid	3022	-0.039596	0.015583	0.0111054

## Sheet: S7 Plasma metabolite and BMD
Supplementary Table 6. Plasma metabolites associated with PPI use and hip BMD. For each significant associations (p < 0.05/40=0.00125), the table reports the metabolite, its super pathway as provided by Metabolon, Inc., the number of individuals used in the association study (N), and the association study results as effect size (Beta), standard error (SE), and p-value (P).
Metabolite name	Super pathway	N	Beta	SE	p value
4-androsten-3beta,17beta-diol monosulfate	Lipid	3547	0.0140419	0.00270473	2.20587e-07
epiandrosterone sulfate	Lipid	3598	0.0109703	0.00230348	1.99044e-06
4-androsten-3beta,17beta-diol disulfate (1)*	Lipid	3613	0.00977205	0.00207264	2.5126e-06
dehydroisoandrosterone sulfate (DHEA-S)	Lipid	3639	0.011596	0.00252217	4.4248e-06
3-carboxy-4-methyl-5-propyl-2-furanpropanoate (CMPF)	Lipid	3635	0.00726834	0.00163494	9.04362e-06
androsterone sulfate	Lipid	3618	0.00898619	0.00207107	1.4716e-05
5alpha-androstan-3beta,17beta-diol disulfate	Lipid	3333	0.00934997	0.00226346	3.70769e-05
4-androsten-3beta,17beta-diol disulfate (2)*	Lipid	3633	0.0108397	0.00291762	0.00020614
10-undecenoate (11:1n1)	Lipid	3650	0.0154948	0.00435652	0.000380901

## Sheet: S8 Sensitivity analysis
Supplementary Table 7. Sensitivity analyses of plasma metabolites associated with PPI use and hip BMD. For each significant associations (p < 0.05/9=0.0056), the table reports the metabolite, its super pathway as provided by Metabolon, Inc., the number of individuals used in the association study (N), and the association study results as effect size (Beta), standard error (SE), and p-value (P). O…
Metabolite name	Super Pathway	N	Beta	SE	p value
4-androsten-3beta,17beta-diol monosulfate	Lipid	1677	0.0255596	0.00409021	5.23368e-10
4-androsten-3beta,17beta-diol disulfate (1)*	Lipid	1727	0.0165462	0.00299775	3.9176e-08
dehydroisoandrosterone sulfate (DHEA-S)	Lipid	1746	0.0144296	0.00362207	7.06243e-05
5alpha-androstan-3beta,17beta-diol disulfate	Lipid	1553	0.0129624	0.00341223	0.000151156
epiandrosterone sulfate	Lipid	1719	0.0120936	0.00335908	0.000326953
4-androsten-3beta,17beta-diol disulfate (2)*	Lipid	1734	0.0145012	0.00404181	0.000342815
10-undecenoate (11:1n1)	Lipid	1742	0.0212423	0.00692053	0.00217923
3-carboxy-4-methyl-5-propyl-2-furanpropanoate (CMPF)	Lipid	1738	0.00766554	0.00250298	0.00222893
androsterone sulfate	Lipid	1729	0.00855605	0.00297976	0.00413672

## Sheet: S9 Imputed metabolite and BMD
Supplementary Table 10. Plasma metabolites associated with PPI use and hip BMD using runday minimum imputed data. For each significant associations (p < 0.05/29=0.0017; 29 is the number of metabolites associated with PPI using the imputed data), the table reports the metabolite, its super pathway as provided by Metabolon, Inc., the number of individuals used in the association study (N), and the …
Metabolite name	Super pathway	N	Beta	SE	p value
4-androsten-3beta,17beta-diol monosulfate	Lipid	3661	0.011	0.002	1.92e-08
dehydroisoandrosterone sulfate (DHEA-S)	Lipid	3661	0.01	0.002	1.34e-07
epiandrosterone sulfate	Lipid	3661	0.009	0.002	5.75e-07
4-androsten-3beta,17beta-diol disulfate (1)*	Lipid	3661	0.009	0.002	2.37e-06
androsterone sulfate	Lipid	3661	0.008	0.002	5.43e-06
3-carboxy-4-methyl-5-propyl-2-furanpropanoate (CMPF)	Lipid	3661	0.007	0.002	2.07e-05
4-androsten-3beta,17beta-diol disulfate (2)*	Lipid	3661	0.007	0.002	8.35e-05
10-undecenoate (11:1n1)	Lipid	3661	0.006	0.002	0.000369

[truncated: 1 more sheets: S10 Mediation analysis]
